# Supplementary material for: A systems biology approach to studying the molecular mechanisms of osteoblastic differentiation under cytokine combination treatment
Source: NPJ Regen Med. 2017 Mar 10;2:5. doi: 10.1038/s41536-017-0009-0 (PMC5677954; doi:10.1038/s41536-017-0009-0)
Supplement: Supplementary file 2 — Supplementary Dataset 1 [file 41536_2017_9_MOESM2_ESM.csv]

ABL1	CCND2	DUSP1	GATA1	IL17A	LTF	NRAS	RB1	STAT1	WNT2	CRHR1	IRF3	PIK3R1	TCF4	CDK9	MMP3	TAL1	HIST1H1C	TFAP2A	MSX1	SMURF2	ATP7B
ACTB	CCND3	EDN1	Gh	IL18	LUM	NUPR1	RBL1	STAT3	WNT3A	CTBP1	ITGA6	PIK3R2	TFDP1	CEBPD	MYD88	TBL1X	Hmga1	TGFB3	PER1	SOX4	DNASE1L3
ADIPOQ	CCNE1	EGF	GH1	IL1A	MAP2K1	OGT	RBL2	STMN1	WNT5A	CYP19A1	KLF2	PIN1	TGFBR1	CITED1	MYOC	TCF7L2	HOXD3	TUBB1	RBPJ	SPRY4	FANCA
ADM	CD40	EGFR	GHR	IL1B	MAP2K3	OSM	RCE1	TAF4	WRN	CYP1B1	LEF1	PLAGL2	TGM2	CMKLR1	NAMPT	TFRC	IKBKAP	VWF	SLC19A1	SULF1	HNF1A
AGT	CD44	ENG	GJA1	IL21	MAP2K6	PBX1	RECK	TERC	XDH	CYR61	LGALS8	PLCG1	TNFAIP3	CTNNBIP1	NCOR2	TLR2	IKZF1	XIAP	TBX5	SULF2	IFIH1
AGTR1	CDC42	EP300	GLI2	IL22	MAP3K1	PDGFB	RELA	TERT	YAP1	DAXX	LIPE	PLG	TNFRSF1B	DYNLL1	NFATC2	TLR3	IL1RN	ZFP36	ZEB1	SUZ12	MAP3K11
AGTR2	CDC73	EP400	GNRH1	IL24	MAP3K5	PDGFC	RET	TF	YBX1	DDIT3	LMNA	PPP3CA	TP53INP1	ELF4	NOS1	TLR9	IL2	ANGPT1	AMER1	TAB1	POU2F1
AHR	CDH1	EPCAM	GPER1	IL4	MAP3K7	PDGFRA	RETN	TGFA	YY1	DDX3X	LRPAP1	PRKCZ	TRADD	ENPP1	NOS2	TOB1	INHA	ANGPT2	CDX2	TASP1	PTAFR
AKT1	CDH13	EPHA2	GPI	IL6	MAPK1	PDGFRB	RHEB	TGFB1	ZBTB17	DDX58	M6PR	PRKDC	TRAF2	EPHB4	NOV	TRIB3	ITGA11	CAPN2	COL18A1	TFPI	RCHY1
AKT2	CDK2	ERBB2	GRB2	IL6R	MAPK14	PF4	RHOA	TGFB1I1	AATF	DIABLO	MAD1L1	PRL	TRAF6	FHL2	NR1H4	TWIST2	ITGA4	CCL17	COMMD3-BMI1	TM7SF2	TICAM1
AKT3	CDK4	ERBB4	GRN	ILK	MAPK3	PGF	RHOB	TGFB2	ABL2	DNMT1	MAP1S	PSEN1	TRIM29	FOXA2	NR1I2	VASP	ITGB8	COL7A1	CRKL	ZBTB16	ALDH1A2
AMBN	CDKN1A	ESR1	HBEGF	INHBA	MAPK8	PGK1	RLN2	TGFBR2	ADAM12	E2F1	MAP2K4	PSEN2	TSC1	FSTL3	NR2F1	VGLL3	KDM3A	DMD	DARC	ZMPSTE24	ASXL1
ANXA2	CDKN1B	ESR2	HDAC7	INHBB	MAPK9	PHLPP1	RNASEH2B	THPO	AGER	E2F2	MAP2K7	PTK2B	UBA1	FZD9	NR3C2	WNT11	KIF3A	DNM2	DDR1	ZNF521	CD151
APC	CDKN2A	ETV6	HGF	INS	MCF2	PIK3CA	RUNX1	THRA	APAF1	EGR1	MAP3K8	PTPN11	USE1	FZR1	NRP1	ZBTB7A	KLF1	EHD1	DNMT3B	FLT3	CEBPE
AQP1	CEBPA	EZH2	HGS	Ins1	MDM2	PLAT	RUNX2	THRB	APP	EGR2	MAPT	Pvr	USP18	GAB2	PIAS2	ABCA1	LDLR	ENPP2	DVL2	FLT3LG	CXCR4
AR	CEBPB	F2	HIF1A	INSR	MDM4	PLAU	RXRA	TIMP1	ARID1A	EIF2AK3	MBTPS1	PYCARD	VEGFA	GATA2	POR	ABCG1	LTBP4	ERBB3	DVL3	GABPA	DIAPH1
ATF2	CGA	F2R	Hmgn1	IRF6	MED1	PLK2	S100A11	TLR4	ARRB2	EIF2AK4	MECOM	RALB	VIM	GDF2	PPARA	ACTA2	LYN	EZR	E2F3	GATA4	ELAVL1
ATF3	CHGA	FADD	HMOX1	IRS1	MEN1	PML	S100A9	TNF	ATF6	EIF4E	MKL1	RALBP1	VPRBP	GDNF	PPARGC1A	ADAM10	MAPK7	F7	E2F5	GFI1	FUT7
ATF4	CHUK	FANCD2	HOXA10	ITGA1	MET	POSTN	SERPINF1	TNFRSF10B	ATG5	EIF4EBP1	MMP14	RHOC	WWOX	GLI1	PPARGC1B	ADRA1B	MC3R	GNA12	E2F6	IL15RA	GAST
ATM	CITED2	FAS	HOXA5	ITGA5	MIF	PPARG	SFRP1	TNFRSF11A	ATG7	EIF6	MNT	RIPK1	YES1	HAS2	PRDM16	AGPAT2	MRAS	GNB2L1	ECE1	IL5	KIAA0101
AVP	CLTC	FBXW7	HOXB13	ITGAV	MMP2	PPBP	SHH	TNFRSF12A	ATN1	ELK1	MTOR	RNASEL	YWHAZ	HDAC1	PRKACA	AMHR2	MYF6	HMGB1	EFEMP1	JAK2	KMT2E
BAX	CNR1	FGF1	HPSE	ITGB1	MMP9	PPM1D	SIN3A	TNFRSF1A	AXIN1	ERG	MUC1	RPS6KB1	ZNF346	HDAC3	PRKCE	ANKRD17	NCOA2	IL16	EPHB2	KDR	LCN2
BCAR1	COL1A1	FGF10	HRAS	ITGB3	MSTN	PPP5C	SIRPA	TNFSF10	BAK1	ETS1	MXD1	S100a7a	ACVR1	HEY1	PRKD1	ANXA7	NFATC3	IL1R1	GDF11	L3MBTL1	NQO1
BCL2	CREB1	FGF13	HTR2A	JUN	MSX2	PRKAA1	SIRT2	TNFSF11	BCL2L11	FES	NCK1	S100P	ACVR2B	HMGA2	PTPRE	B4GALT1	NKX2-1	ITGB1BP1	GNAI3	MEIS1	PRF1
BCL2L1	CSF1	FGF18	HTR4	JUNB	MYBL2	PRKCA	SKI	TNFSF12	BCL6	FKBP4	NCK2	S1PR1	ACVRL1	HSD11B1	RARB	CCR5	NRG1	LRP1	H19	MERTK	RCAN1
BMI1	CSF1R	FGF2	HUWE1	JUND	MYC	PRKCD	SKIL	TP53	BECN1	FLNA	NELFB	SCP2	ADAMTS7	HSPG2	RARRES2	CDH2	PAX1	Palld	HELLS	MYB	SELP
BMP2	CSF2	FGF4	ICMT	KDM2B	MYCN	PRKCH	SKP2	TP63	BIRC5	FOXO3	NFE2L2	SEMA3F	ADRB1	ID3	RGS10	CDH5	PDE3B	PXN	HOXA4	MYH11	SH2B3
BMP4	CTCF	FGF7	ID2	KHDRBS1	MYOD1	PRMT6	SLC12A6	TP73	BLM	GADD45B	NFIC	SERPINB2	ANXA6	IFNB1	RGS2	CIDEB	PGR	THBS1	HOXA9	NR5A1	SOD1
BMP6	CTGF	FGF9	IDH2	KITLG	NAB1	PROC	Slfn1	TREM2	BNIP3L	GNB2	NFKBIB	SFRP4	APOE	IL11	S100A8	CSNK2A1	PKD1	TIMP2	HOXC6	NUP98	TET2
BMPR1A	CTNNB1	FGFR1	IFNAR1	KLF10	NAB2	PSMD10	SMAD3	TRIM24	CA4	GRID2	NLRP3	SGPP1	ARID5B	IL3	SCD	E2F4	PLSCR3	ZYX	HOXC8	PECAM1	EED
BMPR1B	CTSB	FGFR2	IFNG	KLF4	NDRG1	PTCH1	SMAD4	TSC2	CASP3	GSK3B	NPC1	SHOX	ATP2A2	IL7	SIK3	EFEMP2	PPP1R15A	BCR	ITGB2	SP1	FOXM1
BRCA1	CXCL12	FLI1	IGF1	KLF5	NF2	PTEN	SMAD7	TSG101	CASP7	HIPK1	NR0B2	SIRT1	BAG6	INPP4B	SIRT6	EPB41	PPP1R3A	COL11A1	JAG2	SP3	HSP90AB1
BRCA2	CXCL3	FLT1	IGF1R	KLK3	NFKB1	PTGS2	SMARCA4	TWIST1	CASP8	HIPK2	NR1H2	SLC9A1	BMP7	INSIG1	SMAD1	EPO	PRKG1	CREBBP	LMO4	TCF3	ING5
BTRC	CXCR3	FN1	IGF2	KMT2A	NFKBIA	PTH	SMARCB1	TXN	CAT	HSF1	NR1H3	SLC9A3R2	BMPR2	JAG1	SMAD5	F3	PRRX1	CSF3	MECP2	COL4A3	OSTF1
CALCA	DACH1	FOS	IGFBP3	KRAS	NFYA	PTHLH	SMO	TXNIP	CD40LG	HSPA5	NR4A1	SLK	BSCL2	LAMC1	SMARCA2	FBN1	PTPRJ	CSF3R	MEOX2	CRY2	ADAM17
CASR	DCN	FOSL1	IGFBP4	KRT17	NGF	PTK2	SNAI2	UIMC1	CDC20	HSPD1	NTRK1	SMAD2	C5	LGALS9	SNAI1	FGF21	PVRL3	CYP51A1	MTF2	HDAC2	BTG3
CAV1	DDR2	FOSL2	IGFBP7	KSR1	NGFR	PTPN1	SOCS1	VCAN	CDK1	HTT	PAK1	SRCAP	CALCR	LILRB3	SOX2	FMOD	SHC1	ETV1	MYF5	JAM2	CRY1
CBL	DDX5	FOXC1	IHH	LEP	NOG	PTPN2	SOD2	VCL	CDKN2C	ID1	PARP1	STUB1	CARM1	LOXL2	SOX9	FOXC2	SIM1	HAND1	MYOG	MMP7	GHRHR
CBX2	DICER1	FOXO1	IKBKB	LEPR	NOS3	PURA	SPARC	VDR	CHEK1	IFI16	PARP2	SUMO1	CAST	MDK	SP7	FUT8	SIN3B	HSD17B4	PAX8	NT5E	HEY2
CCL13	DKK1	FOXO4	IKBKG	LGALS1	NOTCH1	RAC1	SPHK1	VHL	CHRM1	IFNA2	PEBP4	SYK	CCL5	MEF2C	SQSTM1	GFI1B	SLC8A1	IFNGR1	PLAGL1	TRIM63	ITGA2
CCL2	DKK3	FRMD6	IL10	LGALS3	NOX4	RAF1	SPHK2	VIP	CLU	IGF2R	PEG3	SYVN1	CCR2	MGP	SREBF1	HBA1/HBA2	STAT5A	IL17F	PLXND1	UGCG	NCOA1
CCNA2	DMP1	FSHR	IL13	LIF	NPM1	RARA	SPP1	WNT1	COL2A1	Il3	PIAS1	TANK	CD200	MITF	STAT5B	HBB	TBX1	KIT	SIM2	WT1	PRLR
CCND1	DOK1	GADD45A	IL15	LIN9	NR3C1	RASGRF1	SRC	WNT16	COPS5	IRF1	PIK3CG	TBK1	CD38	MMP1	STAT6	Hbb-b2	TEK	LMX1B	SLC13A1	ABCB4	ZNF384
