# Supplementary material for: A systems biology approach to studying the molecular mechanisms of osteoblastic differentiation under cytokine combination treatment
Source: NPJ Regen Med. 2017 Mar 10;2:5. doi: 10.1038/s41536-017-0009-0 (PMC5677954; doi:10.1038/s41536-017-0009-0)
Supplement: Supplementary file 3 — Supplementary Dataset 2 [file 41536_2017_9_MOESM3_ESM.csv]

Sample description	14-3-3_beta-R-V_GBL9026715	14-3-3_epsilon-M-C_GBL9026837	14-3-3_zeta-R-V_GBL9026718	4E-BP1-R-V_GBL9026719	4E-BP1_pS65-R-V_GBL9026721	4E-BP1_pT37_T46-R-V_GBL9026720	53BP1-R-E_GBL9026722	ACC_pS79-R-V_GBL9026723	ACC1-R-E_GBL9026724	ACVRL1-R-C_GBL9026725	Akt-R-V_GBL9026726	Akt_pS473-R-V_GBL9026727	Akt_pT308-R-V_GBL9026728	alpha-Catenin-M-V_GBL9026840	AMPK_alpha-R-C_GBL9026729	AMPK_pT172-R-V_GBL9026730	Annexin_I-R-E_GBL9026731	Annexin_VII-M-V_GBL9026903	AR-R-V_GBL9026732	ATM-R-C_GBL9026880	ATR-R-NA_GBL9026881	Bad_pS112-R-V_GBL9026733	Bak-R-E_GBL9026734	Bax-R-V_GBL9026735	Bcl-2-M-V_GBL9026839	Bcl-xL-R-V_GBL9026736	Beclin-G-C_GBL9026869	beta-Catenin-R-V_GBL9026743	Bid-R-C_GBL9026901	Bim-R-V_GBL9026738	c-Kit-R-V_GBL9026778	c-Met-M-V_GBL9026849	c-Met_pY1235-R-V_GBL9026783	c-Myc-R-C_GBL9026787	C-Raf-R-V_GBL9026818	C-Raf_pS338-R-E_GBL9026819	Caspase-7_cleavedD198-R-C_GBL9026741	Caspase-9_cleavedD330-R-E_GBL9026742	Caveolin-1-R-V_GBL9026744	CD31-M-V_GBL9026841	CD49b-M-V_GBL9026842	CDK1-R-V_GBL9026745	Chk1-R-E_GBL9026746	Chk1_pS345-R-E_GBL9026747	Chk2-M-E_GBL9026843	Chk2_pT68-R-E_GBL9026748	cIAP-R-V_GBL9026749	Claudin-7-R-V_GBL9026750	Collagen_VI-R-V_GBL9026751
D1_Control	-0.733222205	-2.379632141	4.141055183	1.406213256	0.079432177	3.809162141	0.271717728	0.300406425	2.599430779	-3.400863322	5.04146603	-1.698064387	-2.635108701	-2.704302638	0.454435973	-0.56654474	-0.088036959	-3.902379856	-2.6211835	-2.260280704	-2.553016114	-1.472930394	-0.903604647	0.287129966	-3.331910458	-1.435734901	-1.208391001	2.075957898	0.10396432	-3.584432997	-2.064599528	-1.107473653	0.260977806	1.783732937	2.218068855	0.530103646	-2.065772613	-0.954654219	2.386655263	-4.5089052	-2.096803044	2.42854193	-0.280711428	-0.97578557	-2.883884438	-2.514263075	0.369552312	-1.465082499	-2.887934688
D1_I1_5	0.256233006	-2.708174966	3.554237935	1.26327824	-0.177185078	3.793164854	-1.274997461	-0.125432127	1.941419761	-4.041049431	4.040328214	-1.275729697	-2.821384602	-3.055740148	-0.007854939	-0.32552062	-0.706197412	-4.236879927	-3.217855155	-2.661883174	-2.589064542	-1.645989518	-1.49024357	-0.214082469	-3.765619922	-1.865688819	-0.721903504	1.394464179	-0.430105129	-3.942578461	-2.614390174	-1.559023993	-0.433548339	0.836346726	1.228003677	0.050740833	-2.442996885	-1.759844175	1.622564658	-4.732923877	-2.462028501	1.770876295	-0.747314414	-1.021835513	-3.229436316	-2.888031947	-0.073873688	-1.827991675	-3.127374576
D1_I1_15	-1.3870371	-2.863693497	3.843723499	1.010726327	-0.283193588	3.801586621	-0.419485859	-0.655890094	1.530423328	-4.244573329	4.142504999	-1.784406339	-2.660024842	-3.048275367	0.201605835	-1.103552299	-0.622744601	-4.092488769	-3.730819702	-2.681149376	-2.998206315	-1.605396651	-1.603641453	0.012091221	-3.8736665	-1.828301669	-1.755664203	1.481361951	-0.404301468	-3.637283972	-2.782393287	-1.543517487	-0.378300834	2.133921275	0.954304045	0.043229567	-2.176268659	-1.628737975	1.845677154	-4.871837142	-2.493186816	2.042133654	-0.744667843	-1.388730421	-3.083625513	-3.001875055	-0.120310283	-1.602058118	-3.211635649
D1_I1_30	-1.101159885	-2.660073365	3.937687139	1.682447866	0.188660613	4.280380874	-0.700912301	-0.315203504	2.004346712	-3.884027691	4.616805192	-1.242903958	-2.734837755	-3.078879466	0.251528033	-0.770119369	-0.419465686	-4.133424447	-3.370293322	-2.515127429	-2.689610195	-1.413620968	-1.346347148	0.012025165	-3.927465973	-1.705769128	-1.446972856	1.729334049	-0.216694309	-3.544149426	-2.529380818	-1.305271782	-0.064180402	1.969397718	1.304989169	0.224492822	-2.14032463	-1.532705444	1.848283067	-4.725838558	-2.398370001	2.325686477	-0.503655141	-0.994023227	-3.150240308	-2.764658408	0.054910912	-1.562964321	-2.984393672
D1_I1_60	-0.981217695	-2.35513483	4.018404386	1.765450934	0.342699319	4.368922813	-0.550274326	-0.193297265	2.210154521	-3.883549729	4.602445661	-1.136332044	-2.219704296	-2.865728916	0.370147581	-0.518810583	-0.297920791	-4.023105897	-3.174346165	-2.396776798	-2.612415992	-1.487405378	-1.131144199	-0.01804277	-3.362861462	-1.671787196	-1.26282511	1.650478351	-0.083521307	-3.377337679	-2.373312535	-1.277429515	0.104920254	2.198156748	1.373200676	0.326430704	-2.035565466	-1.412014024	1.818808147	-4.45705182	-2.309383842	2.289946915	-0.442129745	-0.805977656	-3.097626712	-2.655427267	0.20963983	-1.677408846	-2.936882052
D1_I1_120	-1.564721153	-2.944032429	3.982329141	1.223885406	-0.652817798	4.070408158	-0.615335313	-1.089266564	0.952123746	-4.372162899	4.015475282	-2.897218515	-3.293251006	-3.677002993	-0.045409112	-1.673310541	-0.622239475	-4.675826421	-4.273791199	-2.920879481	-3.314942537	-1.567224575	-1.474184208	0.217584964	-4.450865283	-1.954924426	-1.737099768	1.216777732	-0.650719187	-3.569503184	-2.618298602	-1.649663502	-0.562694942	1.774022296	0.885541468	-0.30317692	-2.458349427	-1.78800093	1.779058725	-5.677949765	-2.755602334	1.759800159	-0.926466521	-1.861862612	-3.665491419	-3.065144663	-0.13913601	-1.659042924	-3.334788254
D1_I1_240	-0.532102797	-2.231944234	3.963640587	1.649382862	0.187430492	4.327571142	-0.46477463	0.167753986	2.745840771	-3.89316633	5.191307578	-1.139742863	-2.119566065	-2.762726855	0.454658226	-0.693401584	-0.229811352	-4.019705477	-3.043874973	-2.468528685	-2.687555472	-1.725625104	-1.011085494	0.312193308	-3.343301303	-1.694400861	-1.119333278	2.346392031	-0.101969531	-3.538387497	-2.570321911	-1.023302315	0.096965971	2.385788208	1.597559702	0.504585477	-1.899175013	-1.54015579	2.284490364	-4.256948215	-2.244104721	2.59038158	-0.451747406	-0.929769985	-2.848211082	-2.593433351	0.408672843	-1.624351251	-2.865751047
D1_B1_5	-1.00340824	-2.687223801	3.959450087	1.832974033	0.426399438	4.810256051	-1.440477959	0.160174063	2.332739835	-3.707285777	4.772546768	-0.999730091	-2.093325053	-3.048964495	0.214437939	0.145144612	-0.31962591	-4.152523236	-3.222130045	-2.576235023	-2.70313347	-1.676954376	-1.343668876	0.058373541	-3.725938989	-1.8295596	-1.506407608	2.046122767	-0.182117089	-3.948649162	-2.757088173	-1.337661157	-0.228727667	2.379358035	1.639655805	0.360713466	-2.255408072	-1.648932007	2.051840934	-4.541088899	-2.392518442	2.762635608	-0.514569166	-0.965025934	-3.266111493	-2.824205643	0.196183462	-1.814994824	-3.086203332
D1_B1_15	-1.316850492	-3.013935822	3.018277942	1.005275165	-0.457744955	3.606391719	-0.493196514	-0.517388439	2.074786127	-4.205011944	4.24920028	-2.262415389	-2.623911234	-2.930351886	-0.494718629	-1.266443891	-0.522096013	-4.208306619	-3.62771807	-2.788921318	-2.904498026	-2.093326438	-1.165417113	-0.555129262	-3.239484064	-2.28071486	-1.703626748	1.262252859	-0.564958206	-4.069366167	-2.922297781	-1.585116551	-0.339669763	1.500118982	1.223973298	-0.036072645	-2.58595351	-1.490130909	1.663502363	-4.353421149	-2.538547192	1.415104041	-0.977677438	-1.675340679	-3.333268449	-3.083233659	-0.147162625	-2.248201012	-3.528945948
D1_B1_30	-0.7006091	-2.457037446	4.01554996	1.381455496	-0.073534304	4.195522699	-0.557499826	0.237017605	2.422021157	-3.810325361	4.788539017	-1.793032497	-2.094535241	-2.807375937	0.239368779	-0.867978453	-0.155684903	-3.946331202	-3.252156119	-2.413637062	-2.557406839	-1.734846436	-1.094046374	-0.041229979	-3.169129598	-1.744195608	-1.149393867	1.849117394	-0.137631775	-3.840800278	-2.586941301	-1.290918385	-0.029555513	2.397020604	1.640827942	0.255382998	-2.075279684	-1.416280329	2.033712865	-4.311238959	-2.200666474	2.448667048	-0.403146714	-1.209368769	-3.063155899	-2.639674632	0.252519412	-1.577633484	-3.025028574
D1_B1_60	-1.098086571	-2.681120306	3.864231876	1.590707751	-0.169344251	4.054147996	-0.033732509	-0.189151745	2.177444963	-4.128044949	4.490614879	-3.192813128	-2.692029988	-2.845150775	-0.099550293	-2.778247743	-0.371510585	-4.161825992	-3.599894682	-2.572785306	-2.646877797	-2.010995791	-1.069197975	-0.246537306	-3.298194386	-1.829235801	-1.31952774	1.288282513	-0.286133251	-3.673490418	-2.464125765	-1.453631133	-0.206707861	1.576283214	1.168731852	0.047663234	-2.260575262	-1.285291216	1.70289008	-4.236649057	-2.343372745	1.233670155	-0.679933514	-1.605995515	-3.159239228	-2.808438745	0.063889222	-1.913272123	-3.34418214
D1_B1_120	-1.17453268	-2.450873174	3.496349107	1.644780873	0.210533377	4.752226062	-1.331049855	0.051434401	2.118485574	-3.872291541	4.680283739	-2.235023801	-2.715548957	-2.80882879	0.152449487	-0.410205486	-0.355409269	-3.982057363	-3.493012233	-2.372702676	-2.606658646	-1.571608484	-1.392605762	-0.060890635	-3.62514874	-1.747180046	-1.530003703	1.551546226	-0.188137466	-3.791779075	-2.797060112	-1.351178605	-0.186280215	1.691897063	1.151889214	0.257890648	-2.142038146	-1.654783545	1.856095655	-4.53753973	-2.320017861	1.968657248	-0.480706452	-1.105251974	-3.050229379	-2.721468248	0.097375964	-1.738430311	-3.110968251
D1_B1_240	-0.761169506	-2.25576294	3.896705883	1.753342534	0.397781334	4.593710513	-0.628405181	0.246500865	2.840870194	-3.742475105	5.165951074	-1.654336797	-2.537392853	-2.543008178	0.134730854	-0.710105208	-0.150886046	-3.776676872	-3.001613483	-2.138239979	-2.293000681	-1.524425249	-0.843308883	-0.00438472	-3.111962465	-1.561413668	-1.228693562	2.194193428	0.082952474	-3.438771637	-2.509672524	-1.118887072	0.237822813	1.290328147	1.518729135	0.543089753	-2.020238152	-1.384321093	2.044502947	-3.964203521	-2.065840004	2.205223578	-0.363055459	-0.9433574	-2.776562859	-2.429420696	0.339647324	-1.667613013	-2.794050979
D4_Control	-0.069378653	-1.061114113	3.220101903	1.902614856	0.475956378	4.180801393	0.424044	0.806139803	3.329899403	-3.089563667	4.990288552	-1.807503433	-2.688439475	-1.506214579	0.138207086	-0.52046129	0.077607577	-3.048812522	-0.975288074	-1.348640994	-1.588384644	-1.43233523	-0.123544433	-0.075389041	-1.848654804	-1.727511324	-0.417943246	2.484738014	0.178306585	-2.471544657	-1.929447849	-0.620229549	0.723891689	0.541867281	2.133860575	0.821114527	-1.770593336	-1.051085611	1.758165597	-2.799228787	-1.287112393	1.308226124	-0.20827034	-1.029958972	-1.718402634	-1.878145345	0.997195207	-1.252502173	-2.101678806
D4_I1	-0.2935313	-1.349906181	3.495533313	2.089817918	0.22772409	3.830388476	0.828310548	0.565770897	3.502514605	-3.391960755	5.157680711	-2.81205086	-2.663305335	-1.755611495	0.236988996	-2.443872284	0.389325969	-3.257208675	-2.604107932	-1.552547629	-1.92134551	-1.58089568	0.167825472	0.280137052	-2.168486599	-1.490769857	-0.54122282	2.332070741	0.17341237	-2.392644949	-1.920835476	-0.756000834	0.833221216	0.94472706	1.858079868	0.75689646	-1.766787096	-0.741856837	2.348052826	-3.0250073	-1.633600743	1.204629626	-0.283294255	-1.37645844	-2.133381707	-1.950264578	1.136460493	-1.290032954	-2.260128542
D4_I1_B4_5	0.09098284	-0.935480815	3.907814571	2.721794502	0.841425107	4.827489721	0.045356319	1.015617379	3.470107745	-2.882747168	5.183674996	-1.771688695	-2.202160322	-1.397233494	0.445113984	-0.733162618	0.500975769	-2.96599829	-0.956554421	-1.246630873	-1.441472533	-1.181730579	0.104412687	0.433619074	-1.824531179	-1.215715981	-0.234741115	2.700351179	0.372187057	-2.291819743	-1.720978405	-0.464452269	0.867469926	1.050183264	2.199371958	0.921675055	-1.563078616	-0.895768466	2.218445491	-2.913080627	-1.240754816	1.445481709	-0.05457545	-0.883589843	-1.637558774	-1.704537717	1.174487459	-0.976157443	-1.984233427
D4_I1_B4_15	-0.291850822	-1.143961683	3.998138141	1.843350195	0.502768641	4.425175815	0.536589936	0.336712436	3.065151779	-3.142859244	5.078689751	-1.818356856	-2.431222344	-1.71546177	0.134397422	-2.06158112	0.224507896	-3.201863937	-1.664839703	-1.46045124	-1.636851847	-1.321007564	-0.182857253	0.029081262	-1.9418854	-1.667454208	-0.558700194	2.374814833	0.126177652	-2.662971231	-1.943418897	-0.637844088	0.473983003	0.755505658	2.005832926	0.748208438	-1.801595697	-0.934733476	1.946978703	-2.93208834	-1.447677954	1.14881083	-0.170155989	-1.17121206	-1.984212441	-1.9523305	0.916579486	-1.2254428	-2.195842944
D4_I1_B4_30	-0.12711034	-1.251827296	3.061641854	2.220331997	0.384765019	3.989267916	0.780852947	0.632645053	3.28418781	-3.153461829	4.907846393	-2.566663943	-2.73657669	-1.570380962	0.046362182	-1.985454258	0.19042617	-3.172939433	-1.451274281	-1.383770844	-1.730606068	-1.52407066	-0.101420505	-0.186794963	-1.85254586	-1.759512372	-0.474444202	2.352760486	0.057359819	-2.518096525	-1.830180974	-0.743690922	0.505924893	0.583971063	2.142343155	0.701486923	-1.881635778	-1.065677465	2.058608012	-2.946671215	-1.389160758	0.998725229	-0.297442926	-1.258061265	-1.987002583	-1.913664479	0.935659549	-1.224989521	-2.180913485
D4_I1_B4_60	-0.555938561	-2.208223717	3.224351762	1.126221535	-0.284294833	2.983387239	0.176538611	0.017135879	2.896479674	-3.593164018	4.524158326	-3.586171124	-2.894680269	-1.922861225	-0.227155712	-2.901246881	-0.158895989	-3.539281949	-3.158282624	-1.969705103	-2.283325947	-2.059156095	-0.434250564	-0.468226094	-2.356052689	-2.188137393	-0.921947035	1.517751484	-0.288951282	-3.010585272	-2.435104213	-1.250759097	0.207262541	0.804849607	1.377568068	0.32238877	-2.181089238	-1.179289588	1.604361667	-3.37719029	-1.893348126	0.735550114	-0.755245776	-1.969055719	-2.501014807	-2.296357257	0.466785499	-1.649672491	-2.746003103
D4_I1_B4_120	-0.402951945	-2.035855809	3.288043562	2.123300118	0.616444248	4.402614366	0.137553209	0.481888924	3.054091938	-3.286734367	4.265556162	-2.198852447	-2.856561219	-1.727977877	-0.139326063	-1.088210756	-0.046358528	-3.340032768	-1.402837501	-1.658779141	-1.98123252	-1.581298757	-0.311314778	-0.38642535	-2.088853335	-1.865486821	-0.81409979	2.037240202	-0.221634162	-2.773200628	-2.140814041	-1.07662979	0.320512421	0.345778256	1.865165506	0.584334392	-1.995078464	-1.2695764	1.497474991	-3.043825459	-1.686356382	1.664390978	-0.410050324	-1.276609815	-2.094886547	-2.132840849	0.684513872	-1.440774083	-2.405205486
D4_I1_B4_240	-0.381626885	-1.429178434	3.3774419	1.872523813	0.432500225	4.382267384	-0.294411561	0.414784004	3.156808942	-3.247344823	4.612460093	-2.268083697	-2.723173418	-1.637882682	-0.043013832	-0.55264578	-0.018855089	-3.171908763	-1.414406646	-1.566286948	-1.76014129	-1.498090493	-0.435842411	-0.289470168	-2.106888962	-1.784753779	-0.754747828	2.277298774	-0.043255038	-2.551271172	-2.028162042	-0.900590208	0.336651615	0.567502997	1.892822447	0.603258305	-1.889763308	-1.202552196	1.606576523	-2.914632419	-1.491073735	1.382915532	-0.300584017	-1.192147354	-1.894913729	-2.034282091	0.858169667	-1.267500637	-2.194002088
D4_B1	-0.286820982	-1.570058957	3.160245596	1.511395135	0.120466148	3.39204079	0.669621581	0.521693876	3.355472764	-3.470306562	4.989704049	-2.895059759	-2.838557148	-1.759876436	0.07526782	-2.537090095	0.071822085	-3.390356346	-2.702452657	-1.59917691	-1.98162789	-1.6706021	-0.009105948	-0.083878394	-2.239079829	-1.618384117	-0.726247887	2.187890506	0.047304283	-2.741167853	-2.10119197	-0.836560058	0.666664085	0.593965434	1.741740892	0.622282788	-1.849307158	-0.809725625	2.126508532	-3.094372581	-1.618255777	1.090833813	-0.351841509	-1.399826134	-2.15529263	-2.092599717	0.926106654	-1.341021431	-2.324041777
D4_B1_I4_5	-0.270261406	-1.464373635	2.969584049	2.030353847	0.496494031	4.413096982	-0.151394881	0.63653486	2.971942993	-3.338501329	4.657640655	-1.464570761	-2.761668595	-1.495707159	0.041605214	-0.298544683	-0.066506533	-3.19079513	-1.138741147	-1.535532909	-1.781593082	-1.440587108	-0.229726569	-0.436345928	-2.002403517	-1.813977453	-0.640959873	2.347096013	-0.062053594	-2.598274219	-2.146873574	-0.931064158	0.494497381	0.354606919	1.924343541	0.630530543	-1.982266068	-1.317466472	1.794136018	-3.251439089	-1.476298756	1.445483155	-0.339848429	-1.204538355	-1.849734873	-1.996711817	0.915895706	-1.34467754	-2.243842148
D4_B1_I4_15	-0.233302093	-1.233593882	3.032431609	1.945507912	0.446159368	4.025153003	0.428251187	0.566462297	3.127411844	-3.200001442	4.671674539	-1.247692799	-2.575708116	-1.559809026	0.11936275	-1.287977132	0.130182149	-3.157971539	-1.057927617	-1.476019617	-1.811351427	-1.423888227	-0.157804901	-0.318035594	-1.920219144	-1.707106136	-0.58578602	2.346313648	-0.081439284	-2.653844531	-1.958296212	-0.836642345	0.488068594	0.578694195	2.217003803	0.580617295	-1.918673045	-1.219741743	1.955241688	-2.943946222	-1.390924908	1.403512829	-0.2858761	-1.164210764	-1.829352127	-1.896341771	0.967640357	-1.272186089	-2.164029496
D4_B1_I4_30	-0.147903378	-1.046268669	3.38161091	1.680619175	0.431695423	3.152280268	0.790340403	0.853488859	3.171005746	-3.023140608	5.108054487	-1.491184084	-2.254380738	-1.424512087	0.264054403	-0.729795068	0.101788017	-2.97338039	-0.760965592	-1.247383904	-1.640808039	-1.324358016	0.034340824	-0.036272352	-1.818088412	-1.406267972	-0.411437099	2.6684822	0.236222252	-2.479183296	-1.789853686	-0.586146457	0.747342675	0.739944325	2.460676387	0.77797827	-1.721598501	-0.765025704	2.408252025	-3.128842061	-1.3092246	1.457014629	-0.133446236	-1.077706309	-1.605794974	-1.768809492	1.067094482	-1.062509548	-2.065180556
D4_B1_I4_60	-0.399296879	-1.482108605	3.426195284	1.429299206	0.385621949	3.923410905	0.475078364	0.484625524	2.831027824	-3.400614921	4.191734554	-1.66161272	-2.705410472	-1.73726038	-0.09033222	-1.278734554	-0.019124777	-3.207974162	-1.377847625	-1.613792546	-1.875156007	-1.557669706	-0.442819037	-0.35300005	-1.989056091	-2.012520345	-0.831806333	2.208982313	-0.17757296	-2.869156646	-2.130991413	-0.901795613	0.231219177	0.732113901	1.934264292	0.53239452	-2.028023726	-1.398656271	1.687801453	-3.076661184	-1.661663226	0.902152429	-0.412315111	-1.280619559	-2.15003981	-2.108346345	0.660631855	-1.536588177	-2.380424577
D4_B1_I4_120	-0.146158857	-1.292802429	3.270948614	2.380951928	0.855669663	4.840154709	-0.203076388	0.812297354	3.268398113	-3.152082994	4.893055597	-1.37487019	-2.631341022	-1.582216547	0.12702457	-0.288999801	0.13811722	-3.19013433	-1.34468158	-1.414138706	-1.75830638	-1.303415579	-0.19051855	-0.147932485	-1.873004231	-1.701192157	-0.584579608	2.454740513	-0.006621826	-2.623654654	-1.911958308	-0.899567505	0.369191037	0.782466282	2.1504783	0.707046591	-1.950361616	-1.231959721	1.974839366	-3.03322084	-1.460424746	2.025201179	-0.288770719	-1.228017832	-2.017525896	-2.01056601	0.848631064	-1.25475823	-2.187668318
D4_B1_I4_240	-0.395566596	-2.171733951	3.030068789	1.298701702	0.154864713	3.669445408	0.363538155	0.59910701	3.164114872	-3.40202806	4.357647146	-2.168117719	-2.908553163	-1.712946025	-0.27652584	-1.444729476	-0.233138862	-3.493722248	-1.650509287	-1.807567525	-2.174376927	-1.728537845	-0.489620154	-0.733709591	-2.14287034	-2.357214361	-1.053111958	1.783825909	-0.382706613	-3.077249352	-2.391842479	-1.268949055	0.155151442	0.61514842	1.752175745	0.4489381	-2.203778404	-1.677416879	1.46459414	-3.141983074	-1.803006598	0.930860121	-0.572960024	-1.539068322	-2.186861302	-2.238529127	0.557735927	-1.628168343	-2.521909193
[truncated: 131 more columns]
