# Supplementary material for: A systems biology approach to studying the molecular mechanisms of osteoblastic differentiation under cytokine combination treatment
Source: NPJ Regen Med. 2017 Mar 10;2:5. doi: 10.1038/s41536-017-0009-0 (PMC5677954; doi:10.1038/s41536-017-0009-0)
Supplement: Supplementary file 4 — Supplementary Dataset 3 [file 41536_2017_9_MOESM4_ESM.csv]

PROBE_ID	SYMBOL	D1.IGFControl.BMPControl	D2.IGFD1.BMPControl	D2.IGFControl.BMPD1	D4.IGFD1.BMPControl	D4.IGFControl.BMPD1	D5.IGFD1.BMPD4	D5.IGFD4.BMPD1	D10.IGFControl.BMPControl	D10.IGFD1.BMPControl	D10.IGFControl.BMPD1	D10.IGFD1.BMPD4	D10.IGFD4.BMPD1
ILMN_2417611	0610005C13Rik	53.94881	43.49394	46.93764	45.70028	46.82921	42.06787	73.52148	68.0664	59.40889	53.37778	59.37983	57.43737
ILMN_2762289	0610005I04	59.78591	64.83237	69.61811	70.09514	68.40555	63.8124	84.29533	77.52153	91.99033	83.28981	74.80919	66.80827
ILMN_2896528	0610006I08Rik	1564.563	1308.196	1465.707	1558.034	1434.441	1607.983	1637.616	1651.348	1631.59	1818.449	1802.048	1623.229
ILMN_2721178	0610006I08Rik	373.3047	317.5111	338.3948	335.6729	323.1226	341.2056	408.4786	356.7215	353.3795	445.7805	379.6778	362.9365
ILMN_2458837	0610006L08Rik	56.06777	44.18935	55.0533	43.93649	44.8753	47.53085	67.76622	57.25049	53.70965	74.35103	61.15017	52.90968
ILMN_3033922	0610007C21Rik	3285.517	3947.411	4036.75	3758.839	3953.732	4658.018	2512.419	3154.632	3321.192	3568.631	3758.219	3425.936
ILMN_3092673	0610007C21Rik	12583.09	16089.98	16402.93	14897.88	16114.5	18590.35	10541.96	11952.18	12180.65	14917.77	14586.98	12781.37
ILMN_1230777	0610007C21Rik	8027.873	9193.696	9903.39499999999	9388.438	9652.289	10246.15	5622.14	7309.434	7089.394	7691.405	8019.873	6482.053
ILMN_1246069	0610007J10Rik	3994.814	4159.819	4190.096	4298.26	4117.104	4417.896	8717.502	7589.441	7442.105	5244.537	5014.935	4001.736
ILMN_1232042	0610007L01Rik	46.95523	51.19613	50.50373	43.98613	45.30846	50.61695	70.68863	83.61077	60.20384	76.05172	76.82499	57.3128
ILMN_1243193	0610007L01Rik	3568.732	4283.439	4024.532	4067.857	4357.151	3749.602	6370.764	4433.769	4200.483	3921.587	3715.401	3196.083
ILMN_2524361	0610007L01Rik	70.80009	63.39656	73.55454	65.99515	68.44033	70.23669	95.46088	123.8397	94.97571	92.42412	74.92959	85.80585
ILMN_1242440	0610007N19Rik	56.63375	55.43888	51.92564	55.97315	52.90156	45.91637	74.29784	71.95051	69.45936	59.95608	63.58507	53.89688
ILMN_1233188	0610007N19Rik	1082.592	1477.265	1298.913	1117.202	905.117399999999	1083.498	791.3826	1378.633	1133.248	1195.351	1199.669	819.1107
ILMN_2543688	0610007N19Rik	10689.71	10362.4	9888.452	11151.07	10074.39	12005.48	6526.96	7424.647	7840.417	10665.95	10114.82	9598.974
ILMN_1259789	0610007P08Rik	216.8639	210.2127	205.4826	183.4453	168.2377	151.6786	372.5807	371.8341	309.2953	268.5047	273.7137	210.3713
ILMN_2816356	0610007P08Rik	212.5608	253.9106	187.8319	227.9096	171.5606	187.3457	293.9931	266.4427	252.8568	207.0733	184.8176	218.0673
ILMN_1224596	0610007P08Rik	409.0106	549.7895	390.9804	450.5812	380.9091	353.7262	541.2145	448.7386	377.4441	324.5583	375.8011	406.0824
ILMN_1233643	0610007P08Rik	77.86912	71.84312	84.88223	71.37061	74.67317	65.36637	101.6752	86.29057	89.98532	93.41402	77.66702	60.7501
ILMN_2808939	0610007P14Rik	894.832	876.5175	818.8364	782.5455	711.6271	882.646	1839.976	1651.407	1324.493	1106.173	1282.733	867.2602
ILMN_2771349	0610007P14Rik	779.1757	698.9013	677.4349	630.0925	653.6672	754.6936	1451.452	1324.395	1352.168	992.528099999999	990.4059	779.8889
ILMN_2773981	0610007P14Rik	1136.154	1065.4	1016.931	997.8022	935.3663	1086.697	2399.446	1874.624	1756.831	1542.8	1555.367	952.764900000001
ILMN_2634564	0610007P22Rik	1450.933	1507.435	1536.709	1693.647	1411.229	1616.413	1442.344	1479.054	1397.61	1042.662	1150.79	1426.804
ILMN_2435996	0610007P22Rik	139.7304	94.43201	120.83	107.3414	147.5541	165.2428	125.1677	134.7325	122.5314	128.2767	110.1495	117.4552
ILMN_2480021	0610007P22Rik	148.0569	96.54135	125.0189	111.3287	155.7445	172.2949	121.7809	122.2825	119.351	119.0405	120.9711	124.9913
ILMN_2737647	0610008C08Rik	69.92805	60.47355	65.03848	61.12968	68.44463	62.24832	91.64045	89.78739	77.13706	81.20006	81.34562	75.39307
ILMN_1236537	0610008F07Rik	66.73041	54.76154	67.83144	62.20111	69.78795	54.92491	119.4314	79.17493	80.11102	83.77432	71.02479	67.51275
ILMN_2739275	0610009B14Rik	60.1661	61.83724	59.43596	64.71015	67.00128	66.08218	84.57002	72.96454	69.61423	76.89792	73.97689	63.3364
ILMN_2734484	0610009B22Rik	198.0085	241.34	208.3892	232.5351	201.1726	219.6564	281.1569	239.9816	213.6302	185.8857	169.4885	178.5893
ILMN_2952292	0610009D07Rik	229.0728	307.6795	319.0005	312.2572	325.3242	345.1041	323.5815	328.7326	265.1109	262.5484	278.5791	226.9363
ILMN_2699078	0610009D07Rik	53.47175	58.77919	54.49212	49.48914	53.2802	45.95082	82.04555	75.87939	72.47767	58.8622	71.86694	59.93679
ILMN_2551266	0610009D07Rik	92.87691	81.79278	88.84445	86.12378	87.10561	85.96439	127.3872	110.6813	102.7966	90.2132	101.8624	84.70712
ILMN_1257639	0610009J05Rik	108.7089	112.1852	133.8325	153.9839	181.9947	134.8664	212.3058	167.6455	124.3213	133.992	135.717	118.8712
ILMN_1233543	0610009L18Rik	64.92779	43.38636	69.95461	51.19546	55.58132	49.42479	90.25947	76.85892	59.73888	76.3047	57.63612	63.41464
ILMN_1222927	0610009O04Rik	98.98607	82.54694	99.37025	89.18216	90.40725	88.14108	125.9778	120.0869	111.7111	113.5116	108.4858	93.24388
ILMN_1213681	0610009O20Rik	554.3403	600.4373	590.3934	527.6266	535.924	612.401	802.2719	747.8512	646.3314	432.8633	545.1347	581.9326
ILMN_2735413	0610010D20Rik	142.1693	116.4367	136.345	129.2892	154.0858	145.9404	129.957	97.37559	115.1205	144.9869	107.9214	103.0543
ILMN_2735415	0610010D20Rik	178.4743	154.1853	175.4373	155.7536	178.6423	197.1279	129.0822	143.0132	135.3806	137.7729	161.9179	139.2603
ILMN_1237980	0610010D24Rik	57.27299	48.32767	56.54934	51.14377	50.67077	47.84648	83.97604	87.70423	63.7726	95.72796	82.14633	66.26103
ILMN_2891688	0610010E21Rik	784.5393	894.374299999999	746.2376	757.2228	844.0698	881.9536	917.4369	899.970199999999	612.6217	729.635	617.6302	613.86
ILMN_2484274	0610010E21Rik	560.8181	645.4816	421.0934	579.7656	638.884	536.2437	538.6412	441.3182	468.7155	387.2392	440.7325	282.8123
ILMN_2490699	0610010F05Rik	51.7436	48.03688	58.40412	50.33925	49.69712	46.63062	84.6711	76.16908	67.43827	70.07596	61.21511	54.57419
ILMN_2686463	0610010F05Rik	154.514	150.8725	165.6061	148.2287	180.165	154.8795	260.7159	188.0307	163.2414	161.2598	145.291	114.0051
ILMN_2712923	0610010F05Rik	309.248	396.3612	343.124	289.0097	285.3267	215.3175	801.3302	496.9421	398.8607	344.8684	332.8998	249.6308
ILMN_2670313	0610010F05Rik	311.7706	283.5221	317.5483	291.8079	266.5029	292.9834	837.5159	546.5059	455.7491	428.8215	408.9419	253.1316
ILMN_2551741	0610010I05Rik	6434.032	7340.47	5744.46	6983.083	5473.489	4662.855	6465.912	7190.182	5546.869	6701.278	5854.162	5855.495
ILMN_2637698	0610010K06Rik	2395.182	2746.992	2664.312	2591.019	2570.986	2752.625	2219.971	1821.186	1768.326	1701.544	1741.614	2093.632
ILMN_1243274	0610010K06Rik	67.6824	65.82903	73.05073	69.05454	66.23343	62.23679	137.7254	94.41888	85.79254	84.2766	91.36774	73.50603
ILMN_2674228	0610010K14Rik	1231.145	1085.032	1163.36	1149.341	1128.314	1258.541	1723.181	1832.784	2059.232	1479.296	1497.758	1546.28
ILMN_1260494	0610011B16Rik	79.44183	66.32886	68.00919	58.79765	68.96678	62.14817	109.1232	94.51535	76.91465	86.88835	79.56647	86.84566
ILMN_2438555	0610011F06Rik	858.7059	1241.714	1141.369	1098.582	1110.034	1368.848	1299.162	1107.406	1082.891	1132.545	837.5966	549.3846
ILMN_2545915	0610011I19Rik	646.3634	434.4515	398.6184	377.008	355.058	376.8932	769.976	1065.125	1017.25	692.9691	750.8027	528.5892
ILMN_2601546	0610011L14Rik	76.55045	64.11781	67.76288	65.83708	61.71829	58.20098	97.27491	86.40096	82.82499	85.12724	78.04397	64.85588
ILMN_1230831	0610012A05Rik	86.66834	60.66003	54.34313	62.30194	57.62957	56.81168	96.44371	95.39935	94.64625	72.08234	95.6874	68.29639
ILMN_2848071	0610012D14Rik	108.0911	91.49454	78.44073	98.00209	87.53963	84.377	131.4948	101.4439	99.70854	88.3896	91.89863	89.01672
ILMN_1248518	0610012D14Rik	54.40797	46.50774	56.90158	47.05806	41.4176	43.61525	66.57905	72.27784	60.41622	62.53896	56.61044	59.72958
ILMN_2658619	0610012G03Rik	1705.022	1967.043	1454.818	1556.276	1942.823	1738.917	2153.101	1773.875	1585.971	1482.239	1815.58	1234.963
ILMN_2682917	0610012H03Rik	54.15761	51.33421	60.01936	50.64674	48.0728	42.58521	88.41417	91.07267	74.46827	72.71721	56.8966	66.91308
ILMN_2972403	0610012H03Rik	85.21288	56.54201	67.77868	73.43563	56.07248	71.59171	129.9914	91.87104	80.60461	84.03751	90.63332	77.75436
ILMN_2973337	0610013E23Rik	183.082	218.1839	224.8371	228.624	215.0128	190.6983	291.3818	244.521	215.5211	246.4014	183.6787	181.9299
ILMN_2549368	0610025G21Rik	70.63702	65.89792	61.12415	64.5017	53.84118	62.65779	102.2532	77.94093	71.09782	78.26073	74.13657	66.86654
ILMN_2418656	0610025J13Rik	54.472	52.58743	64.28139	60.43429	58.09859	64.39737	88.37282	87.38675	75.80935	78.92524	59.8303	79.39175
ILMN_1236032	0610025J13Rik	59.86063	50.70415	68.90709	65.30624	54.23824	54.17784	102.6818	79.28133	82.86015	84.43613	72.37668	74.95461
ILMN_1226653	0610025P10Rik	142.2674	138.2052	141.7177	141.9213	143.0765	140.8562	190.4012	200.0267	154.2313	139.8793	169.0204	149.6808
ILMN_2655105	0610030E20Rik	289.6068	253.8327	338.7031	338.4603	332.0317	336.1625	313.5747	395.5468	363.9249	315.0287	295.5683	334.4661
ILMN_2544634	0610030E20Rik	190.2955	147.4442	158.3606	177.4468	203.0447	203.7521	224.6354	273.138	221.0573	206.2954	226.2613	182.012
ILMN_2653890	0610030E20Rik	76.87612	65.77792	71.24074	69.31393	76.48834	69.13964	89.92042	81.75352	104.6489	105.5264	81.7858	70.38525
ILMN_1220374	0610030E20Rik	336.6149	360.8327	303.0338	296.0764	390.7935	334.7972	281.2912	321.5027	250.8182	287.9407	272.8439	316.2083
ILMN_1253221	0610030G03Rik	104.4603	76.31083	88.29103	90.07372	88.03477	95.48557	130.4547	139.2924	122.2789	99.04839	90.51105	100.5542
ILMN_2543198	0610030P10Rik	48.1783	45.86064	59.52185	53.24977	43.09368	49.46479	76.31132	73.8716	56.06997	74.22018	59.52868	57.89489
ILMN_2444799	0610031G08Rik	244.6142	249.3685	257.9075	296.7674	259.8857	269.5277	199.4874	184.4407	185.8455	275.8974	213.6585	240.7457
ILMN_2727437	0610031J06Rik	897.7533	882.4967	877.9666	831.8166	767.486200000001	958.6556	871.5012	625.275	616.7344	1189.918	1039.164	656.3531
ILMN_2628021	0610031J06Rik	6206.685	5789.664	5067.41	5264.577	5291.316	5600.579	4797.267	4227.652	4293.667	7245.658	6600.208	5100.276
ILMN_2793281	0610031J06Rik	4281.754	3734.612	3403.358	3248.717	3109.574	3500.905	2857.211	2474.591	2317.569	3757.123	3638.404	3041.658
ILMN_1253176	0610033M06Rik	71.51727	53.35595	61.51601	64.3738	49.95868	50.64935	67.77522	80.55829	79.7036	68.09049	60.52843	69.33817
ILMN_1228112	0610035N01Rik	90.55476	73.90919	80.25948	93.02782	83.49271	80.67608	106.6384	107.9447	100.4183	103.407	81.31846	92.20623
ILMN_1248172	0610037B23Rik	66.96478	59.21885	67.99075	50.38534	62.21101	54.64766	86.46301	85.18837	78.07491	81.50803	69.82732	74.94003
ILMN_1234456	0610037D15Rik	130.9612	82.15762	93.10228	83.89172	85.09286	103.0356	161.6669	165.7848	159.0439	99.2953	131.577	97.08324
ILMN_2611352	0610037L13Rik	981.6541	1086.644	1045.635	1058.382	1189.994	1284.58	1591.46	1684.453	1535.396	983.123800000001	1190.235	966.832700000001
ILMN_2622630	0610037L13Rik	567.7328	611.702	576.6639	554.3575	546.1335	643.7759	691.2361	710.6792	791.9276	459.3727	507.0976	547.8434
ILMN_2495446	0610037M15Rik	1039.235	1322.866	1071.742	1107.245	976.8969	1380.573	684.8004	553.7615	543.4006	839.822	673.3749	734.5585
ILMN_1230077	0610037P05Rik	64.69648	52.82832	57.38584	55.41196	59.49945	59.25331	88.85319	67.68353	76.86782	71.91071	61.00439	62.68229
ILMN_2717539	0610037P05Rik	55.59848	44.769	42.90028	48.68152	38.42193	41.09024	93.06327	69.80385	54.92828	62.19778	50.74892	48.9353
ILMN_1246762	0610038B21Rik	129.613	95.57819	105.1346	92.94644	91.39617	103.6701	135.6193	157.66	142.5235	138.8919	127.9881	149.8211
ILMN_2470615	0610038D11Rik	159.5976	146.2332	159.3565	134.3333	133.3042	164.8588	255.346	241.9931	203.8214	206.7919	188.4042	154.4405
ILMN_2596016	0610038F07Rik	589.6573	651.1045	563.0294	577.1179	603.9755	649.2483	786.4639	794.6578	505.3173	593.243	510.5789	518.9523
ILMN_2543157	0610038F15Rik	66.91988	47.98827	63.07634	49.42872	47.92725	50.6491	74.08627	65.85421	84.09281	82.75838	73.65396	63.21511
ILMN_2434621	0610039K10Rik	56.24648	48.11997	55.91588	50.26731	54.67988	48.38706	69.28919	64.17726	66.68201	69.6448	66.94991	59.59837
ILMN_1242334	0610040B10Rik	157.7023	213.5184	210.2845	191.0969	218.0479	213.7559	165.5773	149.7737	147.9012	160.5339	163.8576	174.8928
ILMN_2915716	0610040J01Rik	71.39862	69.22209	71.31509	64.28027	70.50869	52.42521	90.59267	97.31326	94.57276	85.80727	74.22842	62.07966
ILMN_1240829	0610040O15Rik	40329.94	36300.25	36726.35	44364.2	36889.5	37707.11	57114.81	49431.25	45470.23	42440.25	42957.88	35061.13
ILMN_2437143	0610041E09Rik	52.94517	40.94412	53.20839	46.63563	39.88438	44.16736	67.15784	75.80364	74.90913	74.15375	64.61313	44.79145
ILMN_1258239	0610042C05Rik	325.2458	290.7848	264.9473	254.1404	200.7145	275.4832	252.7704	255.7548	213.9959	226.8241	205.8891	190.6711
ILMN_1240205	0710001C05Rik	58.44255	48.09844	64.23833	61.10143	49.61472	59.18444	77.5063	67.10086	71.01597	71.05093	69.82455	60.86011
ILMN_1259701	0710001D07Rik	371.9306	433.5389	361.2892	388.2542	371.5017	430.9452	294.6928	423.4744	533.1789	399.0861	391.103	365.9992
ILMN_1252989	0710007C18Rik	78.12118	61.53053	68.19496	73.63423	77.96005	64.17604	109.7002	114.7292	115.4214	95.03461	84.74216	63.68557
ILMN_1237581	0710007G10Rik	1236.821	1276.521	1242.456	1261.035	1114.374	1320.581	784.7521	944.1298	1002.876	1223.827	1269.763	1196.96
ILMN_2545961	0710007J16Rik	60.998	56.74692	56.9973	54.91505	64.96698	58.99199	82.37117	88.15304	77.94748	77.74538	61.06528	62.47292
ILMN_2865552	0910001A06Rik	55.0113	46.70092	53.78441	53.07573	49.57168	49.11718	91.36691	68.65005	60.78632	78.49477	68.27423	53.28186
ILMN_2607196	0910001A06Rik	521.9812	669.7791	738.3929	804.3069	769.554	613.6693	1241.715	801.9954	634.8761	692.6083	748.6019	518.8745
ILMN_1235939	0910001A06Rik	110.1591	78.01502	106.2813	97.76214	107.9574	87.92796	161.1647	121.9948	130.3072	115.3058	87.20349	102.8684
ILMN_2621882	0910001L09Rik	15503.2	16356.36	17714.53	17163.91	15769.1	18450.95	18489.13	19336.47	19617.01	19720.01	22027.9	15887.55
ILMN_1228955	0910001L17Rik	46.12066	43.81242	46.27567	47.83545	51.34451	40.76168	84.95829	68.28769	59.06102	65.34375	57.16792	54.36385
ILMN_2850839	100041294	7240.818	7290.495	7160.846	7258.885	8154.752	9180.719	10806.06	9056.069	11287.98	9938.38	9736.564	8714.59
ILMN_2691869	100041294	3974.91	4237.375	4425.427	4528.536	4869.581	5114.305	6187.267	5761.991	5851.937	5479.424	5455.459	4506.022
ILMN_2512949	1010001D01Rik	93.44757	98.58298	101.4161	98.60086	125.272	118.1162	92.66029	94.38816	101.382	104.6195	89.3065	93.71037
ILMN_1257345	1010001I08Rik	64.78071	52.84064	51.93063	50.79107	48.58345	55.48058	89.58959	78.59674	59.46894	67.02794	63.05962	64.10561
ILMN_1216463	1010001N08Rik	110.4981	89.55914	115.7445	103.4571	116.0891	107.8284	156.851	137.1208	131.5271	122.1521	109.9552	119.6357
ILMN_2481382	10181072_290	69.82742	56.77407	58.41841	61.93952	67.82793	62.13898	94.85631	74.89143	75.86803	75.33224	84.03517	68.23849
ILMN_2659694	1100001E04Rik	73.55383	53.7443	51.54535	52.95515	48.84106	47.22898	87.0154	76.41875	69.52436	67.94027	74.76353	61.05019
ILMN_2523903	1100001F19Rik	1493.61	1498.201	1499.43	1345.549	1302.962	1742.875	2943.595	2710.347	2359.754	1504.964	1617.681	1521.565
ILMN_2651743	1100001G20Rik	59.79316	54.07572	65.26983	56.31782	59.60736	57.80468	95.65337	79.16668	62.5938	74.13722	73.50083	61.11605
ILMN_2688894	1100001H23Rik	58.7754	57.42679	61.8567	70.03635	51.7005	59.4755	82.22237	83.23362	82.36252	75.56531	71.11778	65.45276
ILMN_1256578	1100001I19Rik	51.36647	50.80877	50.46306	49.35156	50.79787	48.51828	93.05756	66.88424	82.76996	62.4668	65.21005	64.85176
ILMN_1217369	1100001J08Rik	174.5229	104.7229	106.2396	90.93222	97.56699	130.1126	372.9932	555.0582	497.2816	244.5239	261.7372	156.2269
ILMN_1238096	1100001L02Rik	65.48814	66.24757	63.90754	64.89694	54.65966	57.56508	77.60668	77.04392	82.54135	87.9911	73.08358	63.29279
ILMN_2789047	1110001A07Rik	1217.539	920.9326	855.1772	788.7674	753.8848	895.4159	2846.051	2643.503	2406.819	1481.553	1618.746	988.3671
ILMN_2645490	1110001A07Rik	45.09721	33.68352	46.59702	52.01768	40.96587	39.15893	69.58827	57.93518	59.01337	74.33257	50.52438	53.31766
ILMN_2667045	1110001C20Rik	1312.196	1354.072	1403.502	1352.809	1507.296	1237.773	1249.42	1473.3	1283.987	1144.934	1203.595	967.8599
ILMN_2550016	1110001C23Rik	899.6328	994.9788	815.9686	827.4456	962.0546	989.3173	1253.528	958.9146	814.6697	873.2173	845.6097	765.6808
ILMN_1239014	1110001D15Rik	55.12189	50.15197	56.25528	48.61396	53.2411	53.24635	83.74622	62.26867	72.06776	103.0003	59.74565	70.62367
ILMN_2760531	1110001D15Rik	54.18415	43.67701	56.53479	51.51542	45.59789	54.26898	88.22358	78.73328	63.34792	74.64534	59.4324	57.94988
ILMN_2958076	1110001J03Rik	1293.703	1202.371	1151.035	1235.478	1307.638	1488.753	1526.742	1643.798	1584.331	1025.565	1280.845	1089.782
ILMN_1239895	1110001N06Rik	2172.514	2736.412	2331.284	2144.629	2396.875	2244.311	1846.231	2000.975	1574.869	1276.738	1180.569	1957.523
ILMN_1238713	1110001N06Rik	3254.351	3725.449	3373.659	3202.195	3567.602	3142.273	2698.765	3334.497	2480.817	2078.196	1886.683	3393.145
ILMN_1248658	1110001P04Rik	1300.157	1692.296	1690.431	1615.136	1514.496	1336.623	1505.347	1698.419	1492.158	1695.219	1537.996	1217.795
ILMN_2634338	1110002B05Rik	362.4174	541.8582	455.0695	427.5514	437.5595	428.6484	565.6434	444.689	386.7567	332.6263	407.7162	312.51
ILMN_2543346	1110002D22Rik	3742.044	3610.552	3481.392	4028.51	3515.566	3332.351	6022.442	6129.566	5043.302	3914.039	4088.234	4112.112
ILMN_2449167	1110002E22Rik	51.76049	39.80239	52.93995	51.076	52.50762	47.89767	86.79089	74.27122	76.58794	77.03163	59.35547	63.23589
ILMN_1218725	1110002E23Rik	6393.228	7463.522	6294.556	7104.548	4862.456	5462.369	9492.04700000001	9709.221	8822.893	6778.672	6938.838	5586.024
ILMN_1250757	1110002H13Rik	59.44528	50.76872	63.10201	55.84259	49.32401	47.9219	76.89012	89.21133	56.9917	74.0793	63.61328	62.66234
ILMN_2641700	1110002H13Rik	67.26113	56.39413	58.13575	55.52442	50.15684	54.05446	100.905	72.46721	68.78275	77.07212	61.87639	67.19354
ILMN_2708324	1110002L01Rik	53.47414	53.91035	63.52275	60.96781	62.31943	58.4109	87.85989	79.89413	62.96156	80.81788	65.16686	60.62774
ILMN_2708320	1110002L01Rik	67.65932	58.83751	72.73566	63.40392	52.47269	57.02751	77.60327	82.56179	67.06013	75.53147	55.7388	72.86723
ILMN_2938179	1110002N22Rik	1129.537	1227.855	1294.826	1169.377	1334.653	1299.88	1540.268	1457.847	1324.947	1124.837	1063.43	1238.926
ILMN_1225158	1110003E01Rik	6432.022	6372.256	5267.117	4397.128	5218.986	5104.194	5029.771	4066.566	3832.125	4543.642	4235.833	4061.141
ILMN_1254426	1110003E08Rik	99.17427	92.25278	88.8176	95.52145	92.30988	81.13789	187.1405	167.1118	131.3471	113.0935	107.1966	98.81369
ILMN_1259609	1110003F05Rik	146.8138	227.075	220.918	248.8007	262.3452	218.8775	434.4115	244.1852	215.8883	225.4762	230.8316	140.9096
ILMN_2452855	1110003O08Rik	841.3244	1015.967	1131.161	1035.379	1170.622	1272.879	590.0651	730.7612	618.8568	978.3184	880.9002	721.405
ILMN_1213881	1110003P22Rik	805.0311	909.0637	803.9136	765.9281	685.081	895.3171	1344.314	1278.784	978.9064	966.6763	928.4176	716.0786
ILMN_1257567	1110004E09Rik	67.07368	66.34226	60.72765	78.39816	81.90702	79.0453	106.4717	105.1942	91.047	78.71997	93.18391	72.39777
ILMN_1242099	1110004F10Rik	60.35889	68.43837	72.38943	64.7478	58.98616	64.39198	100.8418	82.08621	83.81502	80.22222	76.95342	66.6646
ILMN_2483786	1110004P21Rik	261.4019	225.0984	310.2494	362.9838	368.9124	169.3887	222.7391	189.4672	168.1994	130.3042	142.6485	197.8821
ILMN_1244997	1110005A03Rik	55.20399	42.99715	51.06476	45.31562	50.60627	48.65061	70.05332	58.20414	62.66439	69.8022	60.24332	57.06356
ILMN_2596761	1110005A23Rik	119.8382	128.5013	140.2831	128.6042	108.7476	114.6515	169.6805	156.084	151.0909	111.7549	123.1404	116.6758
ILMN_2804251	1110005A23Rik	68.32261	51.13093	65.51529	63.22005	61.8199	68.82343	121.8738	91.80843	82.24567	98.99097	73.38233	63.84285
ILMN_2774882	1110005F07Rik	3937.104	4405.546	4559.689	4404.678	4857.403	4448.535	4172.191	4469.699	3401.086	4130.267	3764.384	3929.673
ILMN_1258966	1110006E14Rik	58.25637	49.43207	54.16206	49.8623	55.33058	50.71694	67.64476	60.10171	70.85927	63.46464	62.51427	61.76318
ILMN_2868927	1110006G06Rik	147.1294	164.5878	166.7522	155.9424	150.61	162.5412	184.907	181.1844	165.0776	166.4033	143.6757	156.579
ILMN_2756311	1110006G14Rik	54.30378	47.73824	55.42575	48.62191	48.29356	42.29314	77.86137	72.30013	64.84567	81.64998	55.17061	53.49049
ILMN_2650674	1110006O17Rik	52.12365	46.19648	52.02468	54.41652	46.51139	43.07266	81.41583	68.82581	58.22404	59.08496	51.28211	48.01295
ILMN_2646872	1110007A13Rik	58.07545	53.42645	51.35003	46.95256	47.13383	54.06631	88.24609	70.64329	72.24055	68.40598	71.8072	59.6637
ILMN_2660082	1110007A13Rik	447.2134	581.8772	599.484	594.7681	525.5074	551.3981	735.5723	578.586	510.8228	539.5166	519.4072	517.6859
ILMN_1258421	1110007A13Rik	2608.97	2602.298	2383.188	2341.888	2577.925	2240.921	4431.732	4269.712	3598.027	2358.851	2437.794	2427.236
ILMN_1254309	1110007B02Rik	52.72939	42.89476	49.29133	51.07751	49.55457	41.53715	71.854	58.25925	64.50218	67.65289	57.25164	62.01832
ILMN_2693905	1110007C09Rik	76.36325	69.17873	65.86864	72.80643	71.07789	73.0589	95.34258	106.0251	94.59496	68.22793	82.24507	74.97719
ILMN_2595530	1110007F05Rik	68.48113	64.9713	71.28017	70.87708	68.47366	62.39418	95.26295	87.72244	70.82654	74.43296	63.78545	73.78581
ILMN_2471650	1110007H17Rik	54.81227	43.45605	57.8172	52.33953	46.51006	45.78898	104.2459	65.02586	62.91485	67.72511	54.83117	64.21004
ILMN_2621472	1110007L15Rik	6648.442	5748.58	5721.833	6098.518	6339.772	6866.301	12134.41	11286.09	9436.701	6981.259	7192.663	6962.453
ILMN_2621471	1110007L15Rik	2831.055	2618.595	2822.282	2788.654	2993.177	3287.798	5778.482	5026.269	3995.891	2683.578	2909.664	2598.76
ILMN_2622829	1110007L15Rik	2788.939	2892.742	3188.884	3184.835	3230.298	2956.374	4864.04	4015.917	3078.83	2860.201	2882.056	2713.456
ILMN_2745954	1110007L15Rik	2565.031	2472.261	2944.176	2543.483	2750.594	2930.381	6148.227	5183.12	4621.93	3406.366	3258.659	2958.133
ILMN_2734060	1110007M04Rik	2973.766	3455.552	3395.675	3570.092	2986.166	2730.236	5521.869	4222.451	3195.815	1838.799	1945.696	3768.016
ILMN_2725317	1110008B24Rik	2377.559	2689.746	1997.695	2119.261	2299.97	2653.625	3916.527	3453.291	2928.606	2294.664	2113.26	2031.599
ILMN_2919489	1110008F13Rik	999.5057	1307.699	1035.858	1153.308	1057.842	1093.907	1844.063	1420.415	1422.946	1167.069	1031.982	905.4305
ILMN_1252407	1110008F13Rik	3346.011	2888.484	2896.492	3118.512	2722.787	2461.969	4469.416	3485.593	2795.287	2872.203	2740.173	1983.686
ILMN_2803878	1110008J03Rik	160.1171	152.5949	158.3559	150.1237	147.8136	182.2581	191.1139	189.1114	165.979	160.4172	153.6637	166.0583
ILMN_2646001	1110008J03Rik	397.6251	407.6716	341.6029	353.2165	340.6706	426.257	414.4966	410.536	342.9174	392.7432	333.5828	348.7537
ILMN_2642876	1110008J03Rik	169.7119	168.5383	154.3505	152.3409	151.719	147.3712	205.4985	189.3489	217.0586	179.1757	165.8735	170.9533
ILMN_1238142	1110008L16Rik	690.6967	666.4567	685.581	708.1917	732.7107	853.9473	916.2422	852.6146	733.3093	711.4603	692.2986	698.2377
ILMN_2576227	1110008L16Rik	50.28466	42.21045	49.5434	54.97142	63.73199	44.97291	94.93867	59.81168	71.32686	79.26031	56.47267	65.50582
ILMN_1225594	1110008P14Rik	4721.785	4714.013	4721.771	5288.153	4420.565	5412.435	6554.916	5312.87	4546.249	6626.428	5779.363	3883.725
ILMN_2503787	1110011C06Rik	1617.482	2050.927	1924.997	1841.415	1816.705	2001.28	2591.524	2174.345	1727.39	1751.73	1579.478	1723.18
ILMN_1221251	1110012D08Rik	1268.074	1042.6	1075.798	1221.914	1077.809	1113.452	2936.546	2725.425	2352.3	1636.126	1492.713	1263.607
ILMN_1243561	1110012F10Rik	1319.617	1179.607	1312.939	1400.474	1432.72	1440.901	973.3446	821.1696	782.8378	983.9125	916.1055	1185.234
ILMN_1257630	1110012J17Rik	854.1721	1306.816	1151.792	1036.409	948.5499	1226.376	811.2695	757.3341	530.5952	706.8604	589.6857	870.1002
ILMN_3144761	1110012L19Rik	1251.329	1197.91	1165.436	936.6657	985.9973	1166.023	1257.826	1351.831	1808.163	1346.892	1425.126	1262.687
ILMN_2604806	1110012L19Rik	1441.759	1264.284	1228.885	1143.955	1266.821	1330.104	1363.185	1614.982	1967.898	1510.372	1535.912	1444.732
ILMN_1231340	1110012N22Rik	53.04375	46.93093	44.46608	44.13969	47.02537	54.19714	63.07195	82.57299	65.3588	76.93588	66.17232	53.45444
ILMN_2595200	1110012O05Rik	17058.56	21114.34	19455.26	19519.29	18394.96	19691.3	19779.31	21776.51	19565.44	17735.83	18616.68	17011.13
ILMN_1223229	1110013L07Rik	67.33409	65.75814	70.07115	61.00813	58.49578	58.69702	88.48975	81.34488	96.37119	76.477	88.09547	87.0106
ILMN_1217406	1110013L07Rik	164.9478	185.9482	155.7179	137.6876	138.6134	130.7146	267.3633	197.025	190.5563	174.981	180.3497	124.7562
ILMN_2763255	1110014C03Rik	47.62058	47.72316	52.56253	49.38672	45.02931	43.40868	67.88689	62.23368	54.83313	52.14773	53.91433	50.65639
ILMN_2543314	1110014J17Rik	7233.53	7053.736	7320.719	7085.608	7148.361	8132.263	8383.922	9430.269	8518.959	7085.922	6843.377	7075.004
ILMN_2430830	1110014N23Rik	52.99836	52.28883	56.08763	50.07455	45.05492	43.76666	83.62383	74.25324	67.34764	71.92735	73.6205	67.12454
ILMN_2737979	1110014N23Rik	976.7402	888.3782	914.7485	896.8971	917.1458	1167.628	1263.313	1198.893	1040.221	1214.543	1186.728	884.7086
ILMN_2607450	1110014N23Rik	502.9211	360.3637	334.9454	322.433	266.3126	391.849	729.2286	887.4709	891.2993	697.6642	773.7861	457.1087
ILMN_1233987	1110014O20Rik	2991.463	2886.191	2695.623	2799.285	2693.392	2646.733	3386.865	3269.734	2458.754	2709.729	2699.097	3187.484
ILMN_1220940	1110015C02Rik	63.42217	39.66323	56.59479	46.18741	56.98125	47.82835	78.86043	69.2524	64.06639	64.92867	65.61908	51.36448
ILMN_1242858	1110015M06Rik	54.6165	47.63956	51.51255	44.31123	49.64771	44.30284	65.4465	67.96332	63.34468	51.83252	52.36891	53.72468
ILMN_1244259	1110015M06Rik	59.78863	54.95917	60.09709	53.86482	54.02235	54.16589	80.99408	83.43339	94.6883	107.3744	57.84234	60.38807
ILMN_2617920	1110017D15Rik	78.6225	64.59413	66.33794	80.41216	66.59242	62.09762	113.5205	105.3696	105.1265	81.3791	77.53849	69.32847
ILMN_3118081	1110017D15Rik	69.75661	65.02772	68.87611	66.79468	73.4156	68.70127	109.516	122.3046	103.0898	92.38684	84.6237	85.24894
ILMN_3043178	1110017D15Rik	55.5421	51.91189	51.67347	52.67666	49.56853	49.8542	74.59323	100.1968	79.12807	69.03753	67.33703	73.17822
ILMN_1258737	1110017F19Rik	71.35089	61.24128	80.10551	69.15179	77.10316	59.19348	103.4122	98.62699	103.5281	99.74654	108.2886	80.71242
ILMN_2702839	1110017I16Rik	53.61627	41.18857	48.79944	51.18089	40.92796	49.73769	73.95178	71.33774	62.52882	98.10129	76.41687	46.69856
ILMN_2661005	1110018G07Rik	1447.089	1673.626	1653.382	1610.58	1876.035	1732.137	1594.009	1380.636	1340.11	1689.277	1678.293	1467.271
ILMN_2633926	1110018H23Rik	49.19595	46.02243	48.83809	41.70645	45.99844	45.78883	62.43798	69.06084	58.63546	62.03097	61.48492	63.29957
ILMN_2674655	1110018J18Rik	468.7535	437.4146	425.8442	405.5524	387.1873	405.1421	436.986	434.1483	398.5965	476.9607	388.6496	482.5293
ILMN_2647669	1110018J18Rik	414.1634	379.5047	337.6933	335.9485	312.7711	397.4526	360.1364	404.1612	371.7616	431.1669	367.6225	440.4373
ILMN_1220508	1110018J23Rik	111.5214	82.58652	88.46439	79.36784	80.17731	93.53342	96.74813	140.6098	125.3466	127.5621	111.7044	111.0144
ILMN_2698637	1110018M03Rik	53.07553	51.4297	49.87531	54.58608	55.32069	51.52328	74.71186	73.73427	69.93871	68.97228	58.20049	74.141
ILMN_2497853	1110018N20Rik	54.44981	47.49121	53.97531	45.92506	49.95069	48.59233	91.36302	79.78676	64.78136	76.03796	68.72456	55.54387
ILMN_2543332	1110019B22Rik	57.50106	41.66923	49.44465	45.25467	46.80231	44.07947	83.58266	63.25292	61.00651	77.43242	82.63168	57.50702
ILMN_1234299	1110019K23Rik	200.251	231.6261	207.5338	197.0047	231.9948	218.3268	291.7107	266.7735	243.6495	216.4379	165.9398	187.7609
ILMN_2637066	1110019N10Rik	1288.116	1139.683	1178.778	1175.248	1064.234	1197.881	1712.597	1743.164	1527.648	1064.828	1140.791	1236.572
ILMN_2849359	1110019N10Rik	1444.948	1347.038	1379.259	1443.424	1180.826	1274.003	1921.407	1773.827	1600.835	1198.421	1209.081	1182.275
ILMN_2663960	1110020A21Rik	42.92029	42.29013	46.79044	52.12266	44.84002	42.16138	79.75575	67.57014	67.40799	67.4222	54.7066	53.34807
ILMN_2614983	1110020C03Rik	50.49057	44.10945	57.02814	52.6536	46.61817	40.43926	79.15796	71.56558	58.33064	67.45052	74.13265	57.85295
ILMN_1239348	1110020C17Rik	74.89287	61.67271	68.5725	67.0741	65.32268	60.67711	86.4073	91.62072	90.37855	90.72985	79.41946	80.20042
ILMN_1259814	1110020G09Rik	58.59097	55.17254	54.56781	50.32829	48.62422	62.59686	86.38922	77.2593	79.73062	61.05338	67.20628	57.96693
ILMN_1237830	1110020G09Rik	63.08565	44.45341	54.82639	51.27428	56.63773	48.84375	80.47419	60.27536	63.89288	74.16954	65.73889	60.40694
ILMN_1254950	1110020N13Rik	47.59564	60.98799	51.46962	48.40523	50.55944	55.24863	76.43443	85.94078	66.58207	73.45226	66.23275	62.47494
ILMN_3142224	1110020P15Rik	21685.7	22337.98	24177.78	24888.16	23081.35	24367.94	31748.19	33431.82	32139.39	25779.84	29806.67	26376.34
ILMN_2636384	1110020P15Rik	24370.33	25292.27	23653.31	27292.95	24867.7	26448.07	34163.71	35737.28	31335.71	27748.63	30906.93	26120.79
ILMN_2455397	1110021J02Rik	686.4252	529.0296	443.407	403.2681	550.868	629.276	1167.998	1408.412	1357.272	782.9825	979.032199999999	570.2504
ILMN_2738655	1110021L09Rik	152.7123	117.9972	118.1698	115.0688	128.9418	106.1489	157.022	168.5972	176.4361	153.419	173.3195	99.68599
ILMN_2440765	1110021P09Rik	56.76954	38.78207	50.01199	52.66912	44.22188	41.61406	70.79932	72.69473	67.4676	68.54098	55.76033	55.70644
ILMN_2577549	1110025H03Rik	50.83645	44.46331	53.79934	46.93246	42.77158	48.16407	80.6256	62.45546	77.65385	74.10684	58.53782	69.47305
ILMN_2523937	1110025L11Rik	57.76947	45.95887	48.6709	46.36541	42.53046	44.28521	73.20888	64.53315	71.79218	70.04683	54.56857	49.73738
ILMN_2737014	1110027O12Rik	64.3403	52.93013	68.08811	55.052	57.05372	53.56225	87.90337	74.48663	81.32864	78.15279	68.88116	72.14287
ILMN_1243516	1110028A07Rik	49.25696	45.53475	51.96977	50.40733	43.49084	40.18098	64.97512	66.93548	64.31371	55.81805	52.26492	52.3003
ILMN_2452131	1110028C15Rik	52.72741	45.17065	49.64351	49.75835	50.32094	47.53909	74.67027	67.72118	56.94732	68.75253	57.75442	56.56235
ILMN_2517566	1110028F11Rik	44.95153	41.60988	51.07782	47.34665	37.51601	40.64172	84.91774	62.00349	61.98317	58.00369	56.95677	44.84999
ILMN_2427971	1110029I05Rik	404.3018	359.8884	323.284	392.8581	407.1393	376.255	432.6032	344.148	363.8	358.9367	338.5526	340.4388
ILMN_2488405	1110029I05Rik	623.2957	580.1055	576.8364	582.9083	613.6824	534.7955	764.1834	552.4321	461.4861	697.2998	681.2159	498.8281
ILMN_1213149	1110029L17Rik	724.2481	797.3977	833.4205	816.4503	806.3716	929.7265	1035.57	781.6253	484.1414	607.8319	546.9644	579.6044
ILMN_2710151	1110031B06Rik	923.1323	1042.715	880.1667	796.0577	701.5753	966.3749	1077.577	1110.182	1038.746	934.327699999999	828.5369	705.8083
ILMN_1258290	1110031B11Rik	57.0004	52.41592	53.07926	53.41947	56.22843	53.47195	76.78638	70.78313	55.04319	91.92017	65.90485	51.24419
ILMN_2577558	1110031I01Rik	94.80121	76.33023	106.1503	87.07404	87.33039	83.30415	126.4103	103.2949	124.4904	109.9336	86.34585	80.58948
ILMN_2960474	1110031I02Rik	438.8448	589.0173	668.4857	538.478	634.9143	676.1869	497.5525	587.8613	479.6445	556.8257	516.099	387.2993
ILMN_1215043	1110032A03Rik	59.40002	52.23762	54.35051	62.14592	58.20164	52.01094	112.7542	80.66025	74.57056	77.34136	62.09126	61.82394
ILMN_2772120	1110032A04Rik	51.97403	46.20549	50.27695	60.05601	56.6629	49.44128	84.11271	78.3378	75.55808	78.41991	67.02214	71.53767
ILMN_2759652	1110032A13Rik	432.3469	470.7258	515.0341	468.0897	433.3803	553.3762	638.391	541.1369	495.1603	445.351	462.5208	415.7948
ILMN_2955214	1110032A13Rik	1525.987	1699.323	1639.007	1614.777	1821.755	1876.189	2233.504	1989.032	1903.104	1592.882	1498.692	1454.783
ILMN_2474195	1110032D16Rik	60.7906	53.75673	58.50013	51.96323	55.56972	50.34678	69.67816	73.27039	74.90683	68.85247	59.92817	61.73118
ILMN_1235811	1110032E23Rik	325.2017	397.2784	325.0053	298.7101	279.4792	399.6692	568.0643	365.0069	261.1132	310.9589	234.7178	161.3977
ILMN_2441625	1110032E23Rik	74.73958	74.29042	77.0033	69.58277	77.47441	70.7865	120.6709	102.35	90.33384	93.4892	86.51018	85.65003
ILMN_2484234	1110032F04Rik	47.29022	39.00967	48.75581	48.89761	41.67447	43.16774	66.28842	55.54964	45.6601	62.85818	51.5824	49.66189
ILMN_2464955	1110033C18Rik	111.3877	102.274	128.301	124.0374	127.3084	133.9576	151.644	130.5878	142.5889	129.3709	121.2143	114.5886
ILMN_2648134	1110033F04Rik	50.14191	35.63467	47.47562	43.39676	39.77832	41.41681	62.49775	50.77407	56.7911	69.0779	52.17947	58.8951
ILMN_2694430	1110033K02Rik	141.5551	158.6159	179.1004	187.292	181.0384	136.8852	179.1137	226.5542	179.8214	198	183.4503	138.0071
ILMN_2714928	1110033K02Rik	104.8304	90.91862	88.1379	100.0852	102.7947	87.34692	146.0465	173.368	144.1531	106.5213	121.6296	91.18771
ILMN_2476881	1110033L15Rik	58.08202	61.98374	59.79157	63.29984	53.74543	53.43116	74.4854	80.12189	65.29935	80.24049	59.17987	71.33766
ILMN_1257255	1110033M05Rik	54.47331	53.74099	52.15158	50.92919	51.48414	50.33743	88.64816	74.34233	71.87135	75.05528	54.80032	62.95367
ILMN_1252597	1110033M05Rik	318.4132	368.1074	330.044	265.5811	292.2101	330.1461	664.3077	497.5714	376.066	378.9573	412.3916	272.1084
ILMN_1248948	1110033O09Rik	52.52738	44.55588	54.44368	54.09579	42.77713	46.98358	73.16717	60.75594	65.65218	67.96247	69.53542	52.69243
ILMN_2972929	1110034A24Rik	168.2857	149.0064	157.9666	143.9485	145.7274	145.2372	299.9043	227.5915	217.8751	165.45	193.1785	113.34
ILMN_1229416	1110034A24Rik	90.96996	79.52992	86.56506	67.86139	72.70108	74.73643	144.6243	97.23037	101.056	102.6151	86.83648	83.41827
ILMN_1250467	1110034B05Rik	56.58551	46.92875	56.17311	47.32311	54.16596	45.79669	79.14759	62.60532	65.30196	70.5219	72.05603	56.39716
ILMN_1228053	1110034G24Rik	100.2065	81.61529	79.51476	96.58123	86.4175	74.81517	115.3126	123.072	110.9451	108.8501	91.82983	87.58743
ILMN_1233522	1110034O24Rik	4221.423	5098.914	4763.83	5110.519	4393.994	4548.722	5290.046	3634.38	3501.375	3571.259	3177.799	4422.663
ILMN_2506537	1110035H17Rik	75.74892	74.9965	72.15412	75.03194	83.06834	86.38255	97.04705	102.1029	89.23373	96.49409	93.73626	72.25891
ILMN_2422360	1110036D12Rik	43.86661	39.1613	52.91348	41.18643	47.02755	42.12775	66.05376	78.40384	63.71591	55.72879	54.01397	53.469
ILMN_1231457	1110036O03Rik	2176.397	2676.441	2834.497	2495.937	2834.181	3193.426	2483.093	2633.669	2556.521	2285.323	2261.401	2200.439
ILMN_1242212	1110037F02Rik	280.4247	394.9755	365.5177	313.3092	346.999	357.2021	380.1458	287.3075	257.489	220.4343	267.5208	236.8901
ILMN_1223282	1110037F02Rik	376.4111	351.3912	351.5165	342.4892	301.8257	388.4695	507.6517	467.5711	459.7089	361.925	371.3081	292.3975
ILMN_1233498	1110037J23Rik	54.95201	54.92748	57.24243	54.75831	50.48149	43.04075	78.52626	81.86486	65.62606	80.71988	68.4774	58.60468
ILMN_1223577	1110037P13Rik	86.60841	86.00513	109.6733	103.7341	120.4732	69.11237	121.6949	85.65034	76.03526	73.72779	63.21614	76.56678
ILMN_2714787	1110038B12Rik	12430.32	10483.86	11852.01	12221.07	11154.18	10606.82	13566.9	12835.45	12999.78	11485.98	11184.32	14001.51
ILMN_3000080	1110038D17Rik	2089.264	2003.424	1818.548	1890.871	1863.993	1934.854	2500.837	2750.298	2869.787	2429.284	2160.727	1920.671
ILMN_2653900	1110038D17Rik	81.97423	70.75586	62.68523	71.1041	75.48671	57.9747	95.80849	97.97679	88.64893	80.19452	93.33117	85.19854
ILMN_2629375	1110038F14Rik	583.5977	538.3146	563.2592	496.1423	477.2625	634.6635	654.8755	776.7667	701.4155	609.8214	558.3996	457.6468
ILMN_2863437	1110038F14Rik	1236.496	1336.48	1097.448	1132.376	1091.937	1138.96	1593.079	1385.129	1602.463	976.7145	937.292899999999	767.0154
ILMN_1233220	1110038G02Rik	821.2405	769.6302	722.2946	720.7245	734.2443	825.1238	1253.75	1292.371	1175.194	973.2889	1070.328	688.6831
ILMN_2790512	1110039B18Rik	808.2817	812.7546	774.0917	784.1896	712.6724	871.3068	1327.946	1351.62	1034.299	679.5483	865.9988	674.5767
ILMN_2739128	1110039B18Rik	344.2429	317.2805	329.3986	279.649	255.19	284.1183	418.1072	527.4885	402.8296	382.9697	350.1276	260.6451
ILMN_2513451	1110046J11Rik	2671.682	2577.108	2638.193	2854.351	2473.662	2381.241	783.3743	754.8187	970.7427	3216.027	2493.15	2305.945
ILMN_2664522	1110048D14Rik	350.4296	561.0786	562.9687	528.4739	511.4999	561.9754	461.5499	373.3391	347.9848	381.9904	377.0287	365.3046
ILMN_3159695	1110049B09Rik	76.35631	59.12943	67.94085	70.46573	66.63373	69.61279	91.25024	77.23842	83.50732	72.43934	83.71542	79.92523
ILMN_2616045	1110049B09Rik	53.44091	47.81058	50.8372	57.52087	49.65552	45.60955	82.75492	87.19342	71.00668	85.4741	56.11052	58.15438
ILMN_3080273	1110049B09Rik	76.29195	82.19346	67.75607	68.6826	75.26321	70.14796	139.1115	89.06452	77.00274	95.53992	81.53896	72.04766
ILMN_1221838	1110049F12Rik	191.5903	152.5386	156.217	131.9514	150.6115	156.3272	202.8325	185.2201	196.0123	155.8515	127.9792	129.3528
ILMN_1255697	1110049F12Rik	1450.659	1536.558	1394.49	1622.504	1594.365	1584.068	2105.892	2050.619	1768.505	1363.871	1390.37	1356.307
ILMN_2461077	1110049L02Rik	48.7905	50.84732	48.23294	59.36584	51.25056	44.56363	85.85409	71.70135	81.5504	65.73044	62.07402	67.78913
ILMN_2543459	1110049N09Rik	204.7352	167.1038	164.1833	144.042	144.1928	172.4068	272.2319	336.6734	280.7933	186.278	196.4755	195.6408
ILMN_2577567	1110050B14Rik	67.61262	52.70098	63.74633	56.13605	54.69136	52.23231	87.62616	81.75575	66.35026	88.34293	84.60839	53.11323
ILMN_2711312	1110051M20Rik	50.62999	49.69729	52.78099	58.29787	51.08992	40.44202	76.56902	83.52296	69.25104	75.23576	63.72825	57.97035
ILMN_2493415	1110051M20Rik	62.35257	49.53496	58.22561	47.74348	54.15804	52.93961	78.05844	93.83109	60.95057	72.48426	69.47615	64.89072
ILMN_2588007	1110051N18Rik	62.55496	55.03702	66.65755	71.17017	69.26051	64.07782	102.5855	77.84027	83.41748	86.3694	74.86581	70.04902
ILMN_1256422	1110054B14Rik	79.10776	80.88733	77.28697	90.29067	86.31894	84.27017	94.34853	88.94466	89.47988	95.83511	95.5626	86.02711
ILMN_2515726	1110054H05Rik	183.2101	181.8983	203.7012	175.856	218.455	190.0396	332.9832	242.366	174.1999	171.672	158.4446	184.902
ILMN_2983565	1110054O05Rik	75.53716	80.72186	78.46458	87.62931	76.70438	67.771	117.6762	113.9944	89.50672	105.4849	60.61812	75.33503
ILMN_1233708	1110054O05Rik	47.84859	40.1612	55.04728	49.39049	46.30133	47.16577	68.66193	60.62084	70.50117	60.10376	58.4632	52.66505
ILMN_1247864	1110054O05Rik	292.4408	245.7667	288.2769	245.5078	255.5051	291.9404	468.3979	403.9551	349.0675	275.7877	247.4638	276.0532
ILMN_1220589	1110054O05Rik	68.90504	69.02805	64.12593	72.45365	67.44015	58.80711	107.6323	96.1588	78.49721	81.48329	81.1998	70.62354
ILMN_2732033	1110054P19Rik	50.61885	43.71524	47.08095	64.66431	49.5557	43.27927	83.82527	69.56724	66.9273	78.6334	55.10719	58.68669
ILMN_1227693	1110055N21Rik	362.3963	421.3794	327.9799	361.5159	364.7903	337.4067	546.7117	488.3884	331.2796	264.7596	315.6768	218.7663
ILMN_2756686	1110057K04Rik	1192.875	1155.422	1057.32	1088.515	872.8325	980.183	935.057699999999	930.145	841.7793	818.2713	856.336699999999	672.7038
ILMN_2967362	1110057K04Rik	3773.694	3635.904	3965.221	3558.929	3750.251	4261.306	3541.195	4100.182	3144.574	3615.851	3630.229	3283.352
ILMN_2633457	1110057K04Rik	3363.764	3736.671	3046.088	2658.786	2982.594	2721.151	3650.236	3985.837	3858.722	3535.35	3475.704	3238.268
ILMN_2486010	1110057P08Rik	49.08479	42.0138	44.03968	50.21684	48.8825	52.81012	72.75417	64.90997	54.24889	65.35416	68.45808	50.73785
ILMN_2679428	1110058L19Rik	2814.186	3068.573	2835.473	2634.719	2432.019	2934.52	3294.416	3142.011	3296.607	3164.774	2956.473	2704.011
ILMN_2661628	1110059E24Rik	47.97615	43.19477	54.46868	50.24179	47.23707	51.57959	82.15752	73.33444	66.23209	69.24451	67.40569	61.03974
ILMN_2846731	1110059E24Rik	1889.072	1830.281	1469.441	1164.324	1431.735	1558.099	2403.969	2406.755	1632.808	1662.399	1603.697	980.0166
ILMN_2473692	1110059G02Rik	295.7692	512.2176	509.4552	477.4947	424.0693	494.9713	240.7733	275.9344	220.4467	293.3333	257.2027	184.8353
ILMN_2825260	1110059G10Rik	95.08852	84.91257	106.7652	101.1518	119.181	96.21035	121.6955	92.81673	108.6239	113.178	94.71804	85.42229
ILMN_2652470	1110059H15Rik	48.49654	53.24166	53.25489	45.36858	45.22419	50.49739	94.44308	69.90748	77.10361	62.45045	66.27679	49.30264
ILMN_1231588	1110059M19Rik	72.3799	123.252	150.0028	143.9402	146.7357	114.743	84.70272	71.74944	80.21267	86.11826	63.7228	78.86217
ILMN_2679823	1110059P08Rik	226.345	206.8175	205.7939	187.5633	186.5897	209.317	247.6216	241.0586	251.3655	201.075	187.668	145.7988
ILMN_1249162	1110062G22Rik	68.10819	58.65726	79.86921	64.89588	57.04579	52.55578	91.83291	87.88625	81.07528	74.33131	64.98937	67.80395
ILMN_2476742	1110062M06Rik	143.7969	157.3959	121.5774	126.0302	137.4671	147.7521	136.9375	116.1028	106.4938	134.1003	120.4322	114.9034
ILMN_2473450	1110064P04Rik	87.81302	80.24117	97.03065	84.16025	92.12516	78.35568	116.8187	113.0586	102.1057	91.89356	87.45807	80.4987
ILMN_2477432	1110065P20Rik	261.2093	292.6169	289.6985	335.001	305.7004	264.9246	253.0296	248.1489	232.4657	234.6911	191.5226	217.6237
ILMN_1220320	1110065P20Rik	353.0664	326.9706	331.4761	277.4601	326.5595	380.864	400.108	359.3165	359.4906	296.6033	301.9649	239.5255
ILMN_2514723	1110067B18Rik	207.7849	165.8188	208.0573	243.9557	256.7976	211.6919	179.439	157.268	142.4252	148.8842	175.481	174.3753
ILMN_1252881	1110067D22Rik	67.47463	54.93774	47.93441	58.94427	56.42669	54.38664	71.58838	61.25664	62.82797	73.22765	62.79661	51.88239
ILMN_1222356	1110067D22Rik	252.1091	327.9179	217.0603	228.366	244.8041	271.233	362.851	256.1799	203.1694	207.1562	174.4107	285.6393
ILMN_2543514	1110068E08Rik	1423.124	1280.276	1090.617	1054.8	1090.665	1248.388	2052.562	2477.308	1965.584	1469.223	1491.794	1259.134
ILMN_1235646	1110069O07Rik	63.0251	46.28648	57.3417	54.03196	49.13579	50.26046	77.20843	76.53539	71.13255	81.59975	52.77349	59.93709
ILMN_2581972	1110070O15Rik	347.0116	394.271	435.9124	385.9772	404.1509	335.3595	555.8543	538.4307	410.6231	359.7929	347.9578	310.8459
ILMN_2590894	1190002A17Rik	67.66335	60.4888	73.88663	72.90408	75.09458	71.34686	91.87264	89.06223	86.23825	85.87803	78.03935	68.66058
ILMN_2417686	1190002A23Rik	47.55533	40.17165	53.18363	46.69786	45.20292	43.7384	62.8057	63.59639	61.71745	60.5716	67.80397	57.38415
ILMN_2427096	1190002F15Rik	784.3707	403.8886	377.0659	349.2398	342.0917	493.6687	1553.406	1779.458	1962.566	970.193500000001	1182.622	418.272
ILMN_2593774	1190002H23Rik	1015.897	2078.633	1786.578	1721.538	1934.578	2125.162	844.0317	1103.342	2149.365	1824.252	1951.295	1501.228
ILMN_2524691	1190002N15Rik	509.8097	1075.03	1016.753	1019.507	893.6458	965.9175	555.6359	503.5719	330.2574	497.6989	414.4806	420.532
ILMN_3162133	1190002N15Rik	82.77899	119.2356	118.908	114.2914	129.0067	139.6288	104.1869	102.9961	106.2013	111.9072	95.65317	85.67322
ILMN_2472566	1190002N15Rik	58.17194	44.37859	48.44669	60.40465	49.46302	43.99295	77.70819	68.29729	62.85014	62.70094	66.21504	63.21087
ILMN_2734924	1190003J15Rik	105.0189	91.62209	86.27943	101.5437	96.99425	113.7864	120.4314	133.7518	117.1262	111.5037	99.90131	105.5795
ILMN_2493688	1190003K10Rik	69.0219	65.56075	83.28233	71.0625	77.48	67.27467	105.4147	93.50558	107.1051	96.6734	78.95553	79.22788
ILMN_2638473	1190003M12Rik	87.17424	69.63794	82.68595	103.7	89.1033	87.92503	111.7334	106.092	117.9576	101.7957	100.0329	103.8222
ILMN_2856588	1190003M12Rik	69.1613	54.67025	63.59843	68.67377	52.076	58.2333	86.44754	83.79614	71.51307	75.93414	64.4024	54.14132
ILMN_2481279	1190004M23Rik	54.59005	50.41079	64.87238	55.71301	49.84782	50.89074	86.42342	66.08616	76.67741	68.92464	77.64771	62.77044
ILMN_2963792	1190005F20Rik	671.807	662.1271	473.9047	509.9979	573.2259	594.1814	1145.022	1182.548	933.0989	847.0867	820.1762	538.485
ILMN_1225861	1190005F20Rik	195.8308	148.3039	163.3406	139.3151	127.856	164.8027	288.1996	286.0998	266.2374	229.2621	226.4694	162.6837
ILMN_2699367	1190005I06Rik	328.1909	319.299	349.2563	392.7215	355.1272	382.1427	333.8624	397.3789	364.147	329.9017	349.8452	387.891
ILMN_2483405	1190005N23Rik	273.8414	306.568	278.3535	340.0753	263.9358	343.514	230.7054	277.2299	195.8178	273.5822	260.1267	201.3098
ILMN_2893564	1190007F08Rik	2733.954	2865.646	3052.507	2985.678	3167.044	3202.28	1151.29	2104.869	2035.906	2412.783	2523.667	2844.98
ILMN_2543507	1190007I07Rik	110.2345	106.8116	94.20364	110.2471	112.6371	91.42739	119.4817	104.1308	103.1615	103.52	92.57047	95.97492
ILMN_2577598	1190008K20Rik	83.953	73.08839	74.17538	79.30137	80.12082	70.21756	108.5303	107.0592	90.21645	96.46587	76.17658	84.32707
ILMN_1259596	1190009E20Rik	2201.245	2333.152	2205.94	2083.193	1994.692	2176.94	1972.297	2215.091	1803.658	2129.181	2062.964	1846.706
ILMN_1254673	1190012C08Rik	115.3979	95.3634	117.7265	123.1784	128.2874	96.33807	217.3162	179.5728	158.5535	134.6472	121.6014	117.0652
ILMN_2795854	1190017O12Rik	4648.479	4191.487	4031.682	4042.38	4080.002	4625.242	6620.735	8421.363	8185.155	5250.102	5412.703	4116.842
ILMN_1238046	1190020E20Rik	53.58089	49.67476	60.25467	53.44046	51.17558	47.24598	89.36371	67.30377	64.60415	73.7846	74.11279	54.46704
ILMN_1217003	1190020J12Rik	62.87034	54.86266	73.11793	55.14875	56.71525	62.65799	90.69122	80.45837	71.06783	73.62714	64.47598	67.3009
ILMN_1230347	1190028D05Rik	84.6291	74.37765	81.92724	72.87283	68.6648	81.90334	111.4994	107.9262	110.5881	87.02411	92.56767	79.18157
ILMN_1253503	1190028F09	307.3824	309.2784	317.1274	311.5018	326.5675	305.2394	633.2054	458.1619	367.3928	310.2411	252.933	309.165
ILMN_1219820	1200002N14Rik	3324.434	4685.97	4108.251	4807.734	4125.686	4220.639	1655.131	1902.961	2018.707	2829.444	2686.146	2938.213
ILMN_1223051	1200003C05Rik	859.0985	936.6937	860.8581	741.884	714.9271	1029.838	1240.727	1222.013	1150.141	920.0211	879.6644	779.3239
ILMN_2734290	1200003C05Rik	1251.807	1259.9	1011.117	1031.836	897.4408	937.9606	1429.508	1218.425	1051.177	901.4678	968.4545	756.3767
ILMN_2943319	1200003C05Rik	2036.833	2535.67	2170.158	1941.949	2092.177	2583.156	3086.361	3115.465	3126.424	2351.684	2346.12	2154.545
ILMN_1236653	1200003E11Rik	75.40466	69.94787	73.82692	76.88886	69.52854	79.07135	99.48245	92.44582	87.82038	93.67861	76.69261	68.94505
ILMN_2557436	1200003I07Rik	75.51788	67.46702	80.06999	70.87498	70.5	64.6441	96.07267	80.53376	79.71497	90.19324	64.19147	67.63116
ILMN_3135697	1200003I07Rik	1090.246	1207.672	1186.219	1281.713	1156.492	1189.184	1074.453	1009.72	937.9691	940.7734	865.4714	876.6334
ILMN_2636069	1200003I07Rik	68.73904	57.85028	64.60245	64.42573	53.98976	54.79337	98.10606	61.37561	70.0097	75.35521	72.03599	54.33343
ILMN_2755544	1200003I07Rik	124.6435	138.4966	135.8485	126.9641	107.2331	113.9219	154.5174	105.705	111.5365	109.8376	100.0826	98.14258
ILMN_2738310	1200003I07Rik	86.23483	103.6674	128.379	121.9505	145.7558	113.1293	128.2091	97.33493	107.1812	135.9931	96.56671	105.5082
ILMN_1254390	1200003I07Rik	154.8885	188.2814	172.0399	178.4201	165.8105	155.4159	153.3584	179.1673	145.6882	135.7867	134.8496	121.1701
ILMN_1221466	1200003N10Rik	63.0905	67.36671	73.56697	60.33894	55.81762	63.03336	106.7215	91.20195	93.62084	89.29525	88.53074	74.5377
ILMN_2661226	1200007C13Rik	71.31147	54.19726	60.53918	61.31308	62.34078	56.9281	89.15582	78.95377	88.08864	71.27792	64.43745	72.45705
ILMN_2574051	1200008A14Rik	69.2383	67.78839	73.18172	74.16962	61.5956	69.17873	91.37993	85.08034	75.66882	91.37143	76.35377	86.60738
ILMN_2585112	1200008A14Rik	141.2416	132.2249	157.0788	136.7174	126.7487	129.4872	147.6491	166.3617	139.0221	139.2099	131.7455	111.732
ILMN_1226193	1200008N06Rik	72.43204	72.66383	76.17064	76.55455	74.95813	70.37038	86.07622	93.21336	81.76582	84.18065	75.93925	79.681
ILMN_1255564	1200009F10Rik	130.81	109.0688	128.2914	110.2094	103.8144	130.8966	121.6441	124.4477	96.63568	110.9146	100.5966	84.71279
ILMN_2740207	1200009I06Rik	108.5132	91.40682	84.68275	84.60829	81.95853	116.7287	92.75302	90.94885	118.5654	110.119	95.38273	85.94073
ILMN_1248750	1200009I06Rik	68.81624	62.66729	66.56737	67.45404	75.1087	52.51973	94.21178	82.85401	110.7035	73.25139	63.56908	82.46366
ILMN_2615431	1200009O22Rik	50.5518	41.72939	47.44998	45.35462	47.93769	43.61692	79.63837	72.85168	64.55366	56.4679	55.25314	52.24848
ILMN_2567274	1200011A11Rik	60.19376	61.24476	68.2054	57.80666	55.67635	59.89613	89.02584	84.24974	92.00196	78.87	64.85594	63.81929
ILMN_1238691	1200011I18Rik	84.12622	97.4257	86.93836	105.1719	102.7586	92.04213	109.7672	110.8611	105.8283	104.9703	84.54996	100.6463
ILMN_2696126	1200011M11Rik	46.25602	37.62791	49.03074	49.67735	43.27803	41.76856	77.7541	55.19191	60.09144	54.51171	45.65467	52.60324
ILMN_3105117	1200011M11Rik	145.0254	144.3029	129.2321	128.764	133.1492	142.1354	201.8899	137.0683	141.2435	153.384	178.7201	146.263
ILMN_3031706	1200011M11Rik	91.26736	98.33018	104.3899	90.5314	81.629	85.33111	143.0266	121.2688	130.1887	87.33839	90.50136	100.0641
ILMN_2679477	1200011O22Rik	993.8741	751.6382	729.4526	731.1853	770.3307	975.1247	2063.722	1761.841	1487.137	875.6271	1072.406	743.7859
ILMN_1245384	1200012P04Rik	96.82838	74.10374	91.83309	99.06079	112.4589	86.5406	150.2718	136.0521	77.47754	97.01471	91.64386	93.40221
ILMN_2933887	1200013B08Rik	51.7015	59.1441	62.47054	62.51019	73.53355	52.98898	67.14344	71.47852	74.8984	72.07695	71.96876	69.61388
ILMN_1245704	1200013F24Rik	54.01733	47.67778	58.27214	55.65758	47.79783	47.93847	79.23783	58.13597	56.97767	58.83001	47.89618	53.70614
ILMN_2623480	1200014J11Rik	1098.95	1040.854	953.940800000001	866.0723	998.7836	1063.413	1376.323	1625.975	1262.348	1178.661	1183.85	912.3652
ILMN_2613750	1200014M14Rik	40.84511	35.9053	49.24152	46.33736	35.35824	42.47626	60.33845	60.86612	63.15946	68.92938	54.85833	50.70156
ILMN_1260469	1200014P05Rik	66.63177	55.10755	71.33831	54.17494	70.43338	55.94978	90.55695	67.62631	70.59879	73.34666	82.93264	71.14677
ILMN_2753515	1200015F23Rik	123.2273	118.602	117.2558	108.9952	102.5779	106.0089	181.2293	117.3187	99.15369	110.2178	78.73414	102.224
ILMN_3150536	1200015F23Rik	1074.421	1219.635	1093.48	1192.201	1101.169	1195.429	1528.337	1189.455	943.0594	846.8057	816.3711	1047.607
ILMN_3071764	1200015F23Rik	439.1612	460.6636	535.2361	451.2491	488.2918	510.0464	667.1843	495.739	452.5958	372.8139	388.3113	498.1479
ILMN_2591158	1200015N20Rik	1804.799	2021.01	1708.974	1630.558	1648.342	1656.139	1226.206	1794.549	1380.494	1763.447	1528.997	1462.769
ILMN_2548361	1200015P04Rik	82.93568	71.20912	83.11535	82.57361	81.0323	87.09332	121.9663	113.9199	109.6267	104.5275	90.45946	94.84689
ILMN_2798079	1200016B10Rik	509.3694	541.2421	480.8932	480.0232	440.0979	476.9498	571.6546	525.5182	468.7309	421.0222	442.7912	448.8872
ILMN_1236716	1200016B10Rik	1484.292	1347.991	1337.615	1280.437	1286.142	1381.294	1674.965	1574.875	1309.475	1306.711	1151.935	1424.876
ILMN_2631656	1200016B10Rik	59.02764	49.34106	46.00423	52.09764	53.53371	46.11295	72.70675	59.78995	58.74433	67.48449	57.81825	51.77911
ILMN_2773298	1200016C12Rik	50.35533	55.04054	58.05709	58.35013	55.92157	51.19842	88.89601	86.80923	68.72163	76.20147	64.92234	67.85625
ILMN_1235616	1200016D23Rik	124.168	138.4062	147.8468	138.2887	133.5499	150.6633	161.2758	172.7933	155.7947	148.9763	117.7345	133.3102
ILMN_2476733	1200016E24Rik	268.1433	355.3444	291.2415	332.8303	221.9022	244.1487	200.8289	215.1343	195.4875	270.9898	225.4518	145.2569
ILMN_1222685	1200016G03Rik	71.83259	66.2446	68.83418	66.96381	74.83869	74.60365	96.0301	91.06062	94.61938	79.78192	70.44466	75.00723
ILMN_1230285	1200016L19Rik	55.15305	50.30467	58.30859	60.86724	48.10428	46.06	72.2142	75.78555	79.93356	80.27962	68.69676	61.97179
ILMN_2545999	1200017F15Rik	55.18136	45.92842	55.96767	46.99988	49.09732	47.95295	71.59387	80.51714	64.85823	72.84866	66.4938	65.2739
ILMN_1217040	1300001I01Rik	343.3824	298.07	308.0227	352.5939	324.2981	317.576	426.9308	359.0272	259.0302	225.7807	212.4553	254.9675
ILMN_2438234	1300002E11Rik	47.18587	42.84894	53.29714	45.17814	44.19303	42.68657	80.52207	57.28213	55.87588	62.90911	53.41977	56.63319
ILMN_1228127	1300002K09Rik	54.3498	45.30775	57.01737	49.36984	50.51388	51.35925	88.77202	67.20774	71.86487	74.47298	67.70033	56.0126
ILMN_2697164	1300003B13Rik	54.85696	42.55997	53.00174	48.5065	51.02139	49.79692	97.17397	72.85175	87.62486	82.57916	84.53484	58.20832
ILMN_1242074	1300003O07Rik	39.35019	38.08468	42.47363	47.77429	48.01014	45.0571	70.37825	61.74585	54.59753	68.98541	57.67287	56.61807
ILMN_1234329	1300006C19Rik	713.4481	707.7046	740.7318	641.5796	619.449	814.066	1086.959	1263.983	1050.797	832.7443	799.3033	705.7049
ILMN_1234692	1300007F04Rik	50.07933	46.03536	54.05289	51.93116	57.434	53.44448	84.96346	65.73257	71.48289	69.3504	55.44584	55.48999
ILMN_2632839	1300007L22Rik	175.4048	169.2899	163.1333	144.0398	158.541	182.4875	173.5244	200.1603	221.2304	201.7576	221.8743	219.8227
ILMN_1249480	1300010F03Rik	312.3297	388.3233	369.2891	361.6922	319.7927	367.3086	354.7867	353.699	301.498	349.3794	258.2193	255.5405
ILMN_2688415	1300010F03Rik	473.813	582.1035	645.8817	554.1564	562.4029	629.3239	524.5491	487.7057	428.6991	517.0757	471.256	394.4967
ILMN_1226962	1300010F03Rik	545.0067	533.3723	569.6636	519.1534	504.7067	525.4124	761.2333	904.696	667.3727	650.5889	595.8069	460.3013
ILMN_2646511	1300010F03Rik	77.79931	74.8864	82.40705	76.18437	67.6321	61.33173	108.5825	95.4171	108.546	106.5294	80.24916	70.01525
ILMN_2546004	1300010F03Rik	64.62504	51.95682	66.71105	55.0027	56.1803	57.67551	81.29204	76.1131	74.25037	86.96592	64.32825	76.32631
ILMN_1219587	1300010F03Rik	53.01014	50.16479	61.85237	56.40743	55.04913	59.88765	75.29453	85.1922	68.50424	80.7581	60.91895	67.51373
ILMN_1225106	1300010M03Rik	47.70869	36.7685	42.05778	46.05663	47.72314	45.1316	69.9318	53.61319	70.1021	57.07943	61.89722	56.89875
ILMN_2514368	1300011L04Rik	60.54463	45.83118	58.9717	49.2069	57.2943	57.47945	74.06695	89.22787	77.4697	74.87366	60.18072	79.38179
ILMN_1223612	1300012G16Rik	61.66224	65.32765	69.65969	71.17892	58.16966	67.47081	96.69028	75.89443	66.38426	91.5193	69.5619	77.63601
ILMN_1220546	1300013B24Rik	52.8477	49.74938	59.25593	57.4053	52.06507	50.99518	73.28744	71.60669	64.8867	65.67722	76.59412	60.91755
ILMN_2552416	1300013D05Rik	57.31002	51.54591	73.10591	65.92616	66.85397	54.22464	79.18892	80.82568	60.95495	85.48112	82.47012	64.53524
ILMN_1246673	1300013F15Rik	45.90807	49.55465	51.38005	57.80895	51.0355	52.87112	67.89397	80.19802	59.72757	79.69382	69.37467	56.19187
ILMN_2749842	1300013J15Rik	51.92412	46.72459	55.4541	51.97336	48.72065	57.91986	102.3992	67.92834	70.89732	64.75607	60.57837	55.38895
ILMN_2849016	1300013J15Rik	56.46391	55.90083	54.7919	59.08518	55.00914	49.20364	75.16732	69.27904	74.44914	88.78637	69.68227	54.90145
ILMN_1219591	1300014I06Rik	206.0518	278.0939	234.1778	200.8772	208.4174	260.2504	462.5469	245.9778	339.225	212.0973	203.0067	272.9948
ILMN_2665860	1300015D01Rik	85.21812	63.95789	72.81921	74.60667	76.769	75.7356	120.6952	98.6143	92.18155	97.80318	82.57791	83.07865
ILMN_3004177	1300017J02Rik	114.7839	90.9647	100.3008	108.8	87.65334	86.18704	139.9925	114.167	106.2708	111.6038	109.7171	97.24709
ILMN_2681984	1300018I05Rik	5497.499	6679.499	6432.958	6620.514	6510.69	6955.606	7593.439	6698.147	5785.404	5878.259	5724.448	5175.075
ILMN_2654443	1300018I17Rik	195.4612	170.2099	185.6684	183.8163	178.2996	175.7801	201.159	244.0558	186.9132	198.0875	158.1164	177.2473
ILMN_2687854	1300018J18Rik	862.7275	807.1788	966.8283	915.4869	815.3473	1011.972	796.2124	983.9706	849.5764	923.8164	773.4333	763.8065
ILMN_1216168	1500001A10Rik	100.0123	85.72366	83.98575	88.7629	87.33808	99.44878	120.3053	92.2589	91.95403	104.8409	101.8905	129.2702
ILMN_2775213	1500001A10Rik	105.4708	74.46542	95.90526	95.69897	88.91354	99.72842	142.9736	96.95	109.824	111.442	90.64667	103.0751
ILMN_1254948	1500001A10Rik	78.9484	65.52406	72.48715	69.74689	69.08285	68.25784	146.5773	100.3987	99.78142	86.32954	86.35648	72.2567
ILMN_2451115	1500001E21Rik	182.1663	168.5929	195.2558	240.4936	197.0974	246.4732	202.9568	177.2745	156.0087	150.0008	180.8439	217.2572
ILMN_2737374	1500001L15Rik	4707.269	4968.79	4684.898	4563.17	4741.461	5436.265	12340.23	8700.93	7719.65	5951.301	6154.607	4003.689
ILMN_2984793	1500001M20Rik	1542.664	1600.141	1325.219	1224.449	1358.089	1564.929	4573.87	3006.942	2712.655	1614.493	1772.384	1269.298
ILMN_2523256	1500001M20Rik	1283.327	1334.086	970.073900000001	1058.038	1057.782	1102.197	3246.835	1912.016	1636.958	1269.113	1263.358	881.7943
ILMN_1258543	1500001M20Rik	746.8106	658.8834	638.0529	540.4237	612.7166	726.3566	1921.387	1617.292	1185.933	701.3568	749.1041	714.7611
ILMN_1241587	1500002C15Rik	102.1011	98.15166	92.11362	98.14496	93.04787	89.21648	143.9914	126.5477	100.4543	105.414	97.5593	87.85842
ILMN_1218596	1500002K03Rik	58.02925	54.97153	67.49595	60.61524	60.67516	63.72506	79.13477	91.51579	77.75466	77.24815	65.59793	62.12341
ILMN_1237615	1500002O10Rik	84.66074	71.46095	77.63596	82.91421	83.92373	63.33846	105.0704	100.7869	89.22188	97.98997	88.82487	74.268
ILMN_1228208	1500002O20Rik	104.0577	96.20508	87.63987	87.60597	89.20705	94.71042	132.7132	118.6475	99.38306	112.1192	82.58028	89.12741
ILMN_1250000	1500003O03Rik	287.3936	271.1684	276.0332	221.1688	208.2593	321.5751	488.9775	455.7852	478.8731	420.742	380.9733	238.9338
ILMN_2752665	1500003O22Rik	69.13621	63.77671	70.20441	68.48605	60.97166	64.04865	103.2494	104.8871	104.8528	101.0271	65.59075	87.3959
ILMN_2466453	1500004F05Rik	247.9803	278.6739	320.0903	346.6958	321.7659	357.1507	337.8392	307.3304	275.262	288.082	255.1318	246.2278
ILMN_2419964	1500005C15Rik	63.80658	56.46846	61.50732	56.58065	60.90057	58.54893	82.84515	77.15359	67.08694	73.75624	66.96848	64.27533
ILMN_2756586	1500005I02Rik	50.8089	47.63964	57.29216	52.66501	51.7111	50.09018	92.3968	78.28696	73.98131	75.69254	53.62754	48.45405
ILMN_2835694	1500005I02Rik	62.14761	74.07809	78.32296	66.23252	72.00525	76.99455	105.8007	92.71933	88.42123	99.03747	75.37251	82.42292
ILMN_1217606	1500005K14Rik	93.9342	123.1925	93.82551	106.351	95.17471	67.20483	186.0586	141.5984	97.59615	92.19187	91.4188	98.8221
ILMN_1259764	1500005K14Rik	234.3787	312.446	291.492	274.1066	246.1744	224.2722	341.4198	296.2443	243.0457	252.8603	193.3334	233.6966
ILMN_1214120	1500005N04Rik	412.3213	361.5619	378.5003	387.3181	357.1777	370.4167	459.7821	465.4816	427.8553	393.0693	443.1697	359.3988
ILMN_1251365	1500009K05Rik	72.49927	57.76141	70.94929	67.89103	65.76633	62.65989	113.4916	97.97392	83.41718	80.45844	86.64905	79.1411
ILMN_1248734	1500009L16Rik	77.60583	92.30989	93.83109	76.26785	60.60939	85.82867	122.3087	83.3552	96.11732	82.53061	93.10706	79.407
ILMN_2546025	1500010C09Rik	47.75763	45.63826	49.72337	51.74043	46.6423	46.94944	71.24057	63.82022	63.28444	68.00462	64.606	57.2456
ILMN_1240425	1500010G04Rik	59.42047	52.2701	70.01128	65.88179	73.54776	77.12199	82.79602	93.56464	75.30512	87.2574	72.54245	78.6636
ILMN_1228020	1500010G04Rik	113.2114	82.10909	97.21248	88.86304	113.6962	87.23603	90.53008	97.62326	75.78233	79.27645	73.39256	73.19917
ILMN_2766279	1500010J02Rik	1215.503	1096.113	920.7507	786.6618	937.1584	1204.167	2239.065	2121.525	2086.901	1443.086	1462.962	1133.433
ILMN_3127704	1500010J02Rik	418.1042	364.0301	318.9753	299.8596	260.2469	359.8698	614.5284	631.2391	625.8061	474.4798	499.7513	351.3116
ILMN_2500434	1500011B03Rik	197.1109	207.8882	220.2013	214.5864	196.5918	175.7097	170.6595	188.7652	166.4051	188.705	152.4606	203.4566
ILMN_2775285	1500011H22Rik	272.8818	258.1908	267.3479	247.6343	236.0702	300.1309	588.2148	494.1274	423.8369	301.1179	305.1471	238.5373
ILMN_2973024	1500011H22Rik	5032.951	4295.855	3928.404	3315.681	2789.379	3889.629	8842.98	8272.518	6691.076	5617.046	4955.972	3996.087
ILMN_2660995	1500011J06Rik	50.8667	47.15016	58.66278	45.02585	49.17371	40.47758	75.21356	70.99924	57.84771	71.35167	57.99038	62.08602
ILMN_1212605	1500011K16Rik	284.916	350.4874	343.7622	357.7903	390.2565	396.4152	643.9656	614.8708	604.822	419.5453	413.6939	300.7263
ILMN_2939012	1500012F01Rik	14634.62	16705.34	15964.03	17476.51	16251	15506.01	8490.704	7906.634	8065.757	9054.776	8297.366	18148.38
ILMN_1216409	1500012F01Rik	3891.819	4669.002	3847.183	4290.771	4239.678	4326.023	2045.856	1814.968	1748.777	1603.456	1518.691	3890.65
ILMN_2452328	1500012K07Rik	52.90948	46.83722	54.94807	44.74994	47.16769	52.46694	82.28943	62.10507	62.29378	56.82355	55.62892	52.66374
ILMN_2505258	1500012M23Rik	65.93053	59.61817	67.1993	60.96292	65.94952	64.216	90.93927	71.38501	79.51353	81.29342	69.92911	68.58179
ILMN_2444941	1500015A07Rik	68.43903	57.39112	57.64153	63.00624	53.27139	56.4314	72.61049	72.82458	71.97721	90.10322	55.54031	56.96186
ILMN_1227873	1500015G18Rik	227.4164	262.6669	241.0454	241.6856	219.148	248.8158	201.9345	253.4281	297.6569	249.5716	231.4312	189.4088
ILMN_2654393	1500015L24Rik	51.72522	48.6936	52.04676	49.65812	50.20363	43.48304	70.7849	65.37666	59.48777	64.4059	60.78808	58.88637
ILMN_1249000	1500015O10Rik	854.2752	1164.834	843.0555	892.1075	967.7104	1066.198	294.2031	287.5493	266.908	606.9166	716.5198	657.674
ILMN_1223522	1500016O10Rik	54.18491	44.48792	49.07104	45.36932	49.16605	55.89622	75.76673	66.09524	64.16245	63.51107	55.5447	59.40685
ILMN_2424150	1500017E21Rik	67.15525	47.37368	60.40752	47.15356	59.00045	54.01132	69.70502	69.60255	67.94453	67.61298	61.62823	56.61174
ILMN_1239666	1500017I17Rik	44.21887	45.28395	43.28724	52.49977	48.80707	42.24086	62.25608	49.90812	58.44527	66.21067	52.33022	52.99086
ILMN_1218880	1500019C06Rik	73.16713	78.24398	63.62846	69.08816	89.60058	71.90401	115.8187	89.58861	85.55051	113.4194	81.82335	91.80628
ILMN_2680463	1500019G21Rik	308.0639	327.2857	307.0919	344.9276	287.3205	315.6892	686.4163	644.6865	475.6809	408.3199	470.6244	234.4491
ILMN_2594919	1500026H17Rik	61.33522	56.74833	62.71254	60.36948	72.53804	62.43235	81.83134	92.94517	78.4234	86.99548	68.23336	63.31831
ILMN_2719431	1500031H01Rik	116.3587	115.1734	125.8533	115.175	90.39089	97.57104	179.2685	136.224	123.4239	127.3989	108.6358	108.889
ILMN_2767126	1500031H01Rik	75.7965	73.45778	76.72397	67.26629	77.67693	78.94144	87.75803	93.18629	88.73215	89.88363	88.28411	79.23422
ILMN_2556881	1500031K13Rik	54.48302	40.64244	56.73775	54.08074	47.51662	46.42505	68.82527	68.94496	83.58346	69.37033	70.26214	53.03909
ILMN_2982736	1500031L02Rik	1752.878	1368.005	1298.003	1289.946	1276.537	1453.747	1649.335	2641.336	1967.74	1972.401	2016.924	1423.823
ILMN_3008277	1500032D16Rik	9967.679	9891.578	9930.229	10780.63	9598.213	10916.06	8916.121	9666.965	9864.081	9621.53299999999	10030.76	10184.12
ILMN_2668977	1500032D16Rik	17387.67	18139.55	17342.47	17627.54	17415.23	18483.51	13833.13	17835.48	17544.66	17121.12	16289.41	16701.89
ILMN_2688822	1500032D16Rik	202.5009	278.3189	240.4017	188.1705	224.4325	295.6984	196.7726	178.8105	182.965	188.4629	210.279	157.2456
ILMN_2648580	1500032L24Rik	8594.551	8019.67	7179.982	7532.44	7453.343	8850.891	13658.55	13735.21	14772.59	12055.79	12122.42	9547.454
ILMN_1225225	1500032P08Rik	72.78297	65.19008	69.11011	71.79683	62.48012	64.88185	87.50711	75.85184	95.49899	76.43294	83.62244	81.94025
ILMN_2541190	1500034J01Rik	467.6576	568.6102	474.9337	505.7417	432.5067	559.2066	607.0314	583.9891	504.2628	471.536	484.981	387.2216
ILMN_1242559	1500034J01Rik	5549.532	6905.227	7048.886	6534.198	7589.021	7796.244	8515.364	7070.766	5837.101	5463.577	5857.834	5851.689
ILMN_2763122	1500034J20Rik	60.13564	54.88695	63.17905	56.4433	57.80524	50.88676	99.16175	63.66541	62.05293	69.94455	71.50887	54.35414
ILMN_1227778	1500034J20Rik	68.95795	63.61126	65.36903	66.48109	54.54046	58.9119	116.5579	80.37239	72.66586	87.60104	91.38102	67.30225
ILMN_2667894	1500035H01Rik	64.5816	56.78239	71.03767	72.85826	79.30988	71.77554	96.32435	77.71724	72.00633	94.06969	67.85568	66.48489
ILMN_1252650	1500035N22Rik	57.88218	49.20752	59.26856	49.74191	43.34084	47.02589	76.19481	73.89507	63.65891	69.14715	55.72494	59.64156
ILMN_1218353	1500041B16Rik	55.9117	44.93572	53.87427	44.22932	47.5771	45.50707	78.31361	57.29318	74.78539	87.14507	63.95426	67.47323
ILMN_2521147	1500041J02Rik	83.53287	94.0093	94.2205	96.50944	118.2921	79.82048	126.6195	82.90718	75.05433	84.43899	90.70751	100.2552
ILMN_2639498	1500041J02Rik	97.38467	111.5032	93.75862	118.0156	85.64633	101.8775	208.5262	114.7131	108.2367	101.6815	103.3703	109.0576
ILMN_1240329	1500041N16Rik	59.58376	44.58407	53.86883	50.36598	53.77474	53.31059	73.67517	64.11815	50.67694	56.15685	52.43698	48.06934
ILMN_2664993	1500041N16Rik	138.6703	117.6814	131.2579	162.9616	102.9201	112.4404	149.9937	172.0694	152.742	118.2379	101.8833	98.38781
ILMN_1245875	1520401A03Rik	68.93182	66.8083	69.09626	63.25076	61.06596	62.55203	80.8394	72.88161	82.5318	71.7313	68.67701	66.60664
ILMN_3078008	1520401A03Rik	72.01752	62.83144	68.40807	80.03127	48.47807	58.34242	89.78895	97.33823	83.87234	85.01315	71.62959	84.7029
ILMN_3157177	1520401A03Rik	57.92001	49.75201	56.41566	63.38374	61.70405	57.26794	104.5114	78.34682	61.05331	86.97517	63.49468	62.98573
ILMN_1241455	1520402A15Rik	82.74987	56.78724	60.68845	62.93924	64.22444	59.44082	110.859	103.098	100.4487	114.6977	89.29009	77.38863
ILMN_1248601	1520402A15Rik	183.2961	159.0009	152.3547	159.0974	155.249	173.4506	185.72	236.9334	220.6815	191.013	174.9258	170.8793
ILMN_1240650	1520402A20Rik	101.0813	111.6308	118.6313	117.4853	123.8966	122.5241	107.3459	132.6711	111.7376	121.0669	115.2502	114.6782
ILMN_2725573	1600002D24Rik	56.82363	51.71637	58.38548	53.21107	56.4866	55.95427	73.88592	79.13698	66.16129	72.22375	69.53951	51.84026
ILMN_2650578	1600002H07Rik	86.21951	56.66338	67.2888	64.17821	55.06455	60.44222	85.79121	82.25366	86.43986	79.68889	65.4128	61.60733
ILMN_3004151	1600002K03Rik	1252.461	1236.831	1231.411	1319.739	1397.635	1445.702	2080.419	1862.134	1875.455	1478.664	1423.166	1459.823
ILMN_2609264	1600002K03Rik	547.747	542.1243	561.3461	646.6985	597.3399	646.222	969.660399999999	768.0721	702.1934	564.9211	589.0348	539.2999
ILMN_2717837	1600010O03Rik	81.67153	78.26398	87.68716	80.4604	81.15381	71.82583	102.0218	77.9757	86.96537	96.82129	81.1512	74.04969
ILMN_2683155	1600012F09Rik	62.52298	46.8279	63.79254	58.00232	55.09073	53.68091	73.33581	71.20554	70.08971	66.60297	57.29249	58.69234
ILMN_3009735	1600012H06Rik	173.9966	184.2006	166.3366	218.203	168.3178	168.6975	187.2489	166.7744	171.3259	212.2542	166.3525	123.6717
ILMN_3009738	1600012H06Rik	1297.091	1575.23	1432.228	1550.014	1237.395	1634.988	1570.132	1446.89	1358.9	1990.069	1605.224	1110.145
ILMN_2718861	1600012H06Rik	253.1062	312.7866	247.6983	287.7301	281.1625	269.3109	487.0094	222.924	288.8565	309.8619	238.0639	207.3989
ILMN_2506772	1600012H06Rik	49.86328	37.64196	44.29877	44.47033	44.09883	36.0719	58.76929	60.64222	57.52811	60.87193	58.79021	55.31163
ILMN_1238211	1600012H06Rik	52.54582	43.04976	49.38565	52.74622	46.64188	52.52579	61.35744	72.11783	61.55997	60.29831	65.6218	49.97792
ILMN_1254674	1600012K10Rik	57.24344	44.37696	52.11368	51.58154	47.30006	56.25121	83.54377	67.45791	70.45139	67.10921	68.74557	53.92883
ILMN_1220650	1600012P17Rik	62.57826	55.31642	52.51941	63.42586	57.45172	50.07891	105.4229	90.96655	73.57397	83.59963	65.40733	74.19775
ILMN_2544063	1600013E24Rik	62.55037	55.01904	56.07416	57.11541	52.06308	49.73735	74.39005	69.66378	74.98482	76.05608	60.99202	60.80309
ILMN_2773909	1600014C10Rik	80.38755	75.72271	82.80383	76.26096	70.34383	65.42575	109.935	73.98283	72.70485	88.21907	76.43443	69.40874
ILMN_2822842	1600014C10Rik	111.6996	132.7387	139.7151	114.5619	104.3295	113.2865	140.0044	122.4248	129.2047	112.777	119.6749	112.9073
ILMN_2749223	1600014C23Rik	66.52853	71.83971	67.1493	69.36903	72.82484	65.10013	93.14921	94.17245	79.14367	95.31353	76.64541	69.29559
ILMN_2669388	1600014E20Rik	40.71865	41.04994	47.43807	41.83555	44.14033	41.56013	71.92822	57.61288	58.60767	59.72016	53.38374	51.81624
ILMN_1251706	1600014K23Rik	73.0895	57.94218	73.40626	70.56937	76.99651	65.54771	89.75925	95.37364	73.35896	77.61365	87.44853	80.46926
ILMN_1222284	1600015I10Rik	50.36046	38.92984	49.43834	41.5257	42.48735	48.32381	77.60902	60.39121	59.10064	59.98922	54.49894	50.71833
ILMN_1242629	1600016N20Rik	75.72386	55.26492	68.09205	58.127	67.14735	81.57435	82.48369	77.08521	76.00424	94.1431	73.42152	67.76558
ILMN_1214828	1600017E01Rik	77.69202	69.54856	68.29093	75.99957	84.75665	64.04043	87.7332	99.14262	102.0274	87.93366	90.1379	97.55056
ILMN_1227326	1600019C01Rik	52.73186	45.67442	54.7123	43.97337	44.17991	46.78122	82.57718	74.29628	61.62446	66.04803	56.36625	60.2862
ILMN_2673802	1600020E01Rik	51.64532	42.82822	52.3012	45.98889	45.24751	46.07171	69.88592	75.74951	66.11143	70.76552	56.37037	56.98
ILMN_1212632	1600021P15Rik	86.05608	92.97769	93.61748	75.83784	85.23315	100.6212	130.5256	134.8679	118.3492	127.949	106.9953	82.54175
ILMN_2453954	1600021P15Rik	943.0544	988.2014	997.2175	963.041800000001	904.9039	1169.705	1278.941	1451.513	1319.393	1305.64	1193.216	880.2483
ILMN_1220085	1600023H17Rik	146.0688	122.9235	116.1154	97.82635	113.1137	122.0869	268.9177	207.8846	204.0912	125.3387	126.0572	110.96
ILMN_2428612	1600023N17Rik	56.10459	43.60799	57.44804	58.49461	53.58153	52.06028	95.50085	81.26189	69.85645	83.15212	61.86468	64.0214
ILMN_2738127	1600025M17Rik	62.02937	57.79454	71.36311	71.10611	47.59877	58.64838	119.213	92.69057	93.20203	88.95689	57.48573	90.39385
ILMN_2763938	1600027N09Rik	61.53696	49.21598	58.23585	55.09018	50.35018	61.87071	84.20351	71.89598	68.65321	62.79124	54.5985	62.63948
ILMN_2805631	1600027N09Rik	95.88873	77.09203	108.184	94.3835	94.79057	85.88827	137.0222	120.6954	144.9348	113.4592	81.45086	124.9638
ILMN_1259777	1600029D21Rik	49.29477	42.67218	57.52827	51.06421	56.32557	57.90002	75.89593	65.92432	64.03018	72.72163	59.04618	56.08163
ILMN_2691743	1600029I14Rik	51.48555	38.177	45.91123	46.84053	41.30253	35.43219	68.9134	67.44201	59.00222	54.76712	55.94394	54.48299
ILMN_2546461	1600029O10Rik	73.59195	55.5908	82.20889	79.62722	66.35351	73.76421	96.70266	97.37853	89.63969	83.19129	73.57349	72.61082
ILMN_2524058	1600032L17Rik	85.37778	73.29485	86.78217	81.46609	77.56788	79.5909	128.296	100.8364	102.2996	102.8633	92.66535	95.91116
ILMN_1238021	1600032L17Rik	58.29218	44.71901	58.94147	57.9292	54.7241	47.69228	87.81496	72.29273	72.41027	67.82999	61.95931	62.64148
ILMN_1243348	1620402D19Rik	87.35745	85.12144	104.9039	99.33245	75.81065	92.33064	116.9003	103.8342	101.763	102.6638	104.9009	115.2609
ILMN_3003501	1700001C02Rik	57.75203	47.0542	56.16394	52.08952	50.03719	52.59578	67.82426	75.90368	67.24445	70.32433	58.10826	54.45934
ILMN_1258763	1700001C07Rik	69.55152	56.14698	64.48139	68.24799	66.06127	53.93894	82.90009	77.72692	77.65785	78.93233	72.47776	67.28751
ILMN_1227028	1700001C14Rik	52.53926	42.85915	44.56096	49.65739	42.26532	43.50499	71.34648	56.46488	53.91671	64.80408	55.37458	66.35756
ILMN_2955312	1700001C19Rik	62.21975	60.97853	62.02575	62.46979	61.65821	61.41537	93.97435	109.1686	67.11484	81.59341	65.24293	61.23323
ILMN_1215822	1700001C19Rik	52.9436	51.89735	60.28698	47.70762	49.85093	47.23737	79.69906	73.67355	77.2823	81.42436	54.61341	62.22133
ILMN_2724055	1700001E04Rik	63.90202	51.80306	48.72293	54.73631	41.50731	51.85714	58.85082	77.88244	61.96551	67.97366	46.23132	53.22487
ILMN_2443409	1700001E18Rik	44.85012	44.56722	46.89278	50.81134	50.21189	46.36266	80.17613	73.40122	72.0796	80.67503	49.5099	58.92067
ILMN_1251827	1700001G17Rik	62.7467	63.14421	74.15459	61.02708	64.73449	59.8833	105.2553	79.4097	86.28529	83.27518	69.48493	86.94199
ILMN_2666574	1700001J03Rik	52.86837	45.26525	50.45443	55.52692	52.4732	46.2775	75.19943	69.80687	72.66316	70.46718	70.73267	53.7256
ILMN_2466245	1700001J11Rik	50.3831	50.06259	49.97786	52.59943	44.05725	46.8906	65.70113	77.30083	66.83752	69.91846	52.36454	62.95408
ILMN_1253445	1700001J11Rik	78.11582	72.39497	70.06177	71.00334	75.72171	69.16933	101.0765	90.05719	91.1648	91.83688	88.23962	83.09149
ILMN_2647023	1700001K23Rik	46.40429	37.07055	43.88898	46.66785	42.91468	39.5813	60.32339	58.91552	58.56664	57.07158	54.69134	49.94196
ILMN_2440921	1700001L05Rik	77.55046	80.37775	83.24493	78.8238	86.02789	89.84322	115.8697	118.5317	99.81833	107.9806	95.02803	76.45541
ILMN_2658067	1700001L19Rik	85.64097	63.6829	67.74418	78.67259	57.83374	57.88364	78.94263	89.72554	79.08105	91.7021	68.02975	73.98083
ILMN_2470851	1700001O11Rik	67.2513	55.41324	63.8747	65.40205	52.78696	59.58377	91.38281	76.80074	82.91079	96.3718	73.71725	60.14637
ILMN_2664449	1700001O22Rik	75.34976	55.36947	60.94049	58.88519	57.26456	65.98669	98.0787	73.2304	78.32745	72.02506	68.31947	64.89707
ILMN_2962336	1700001O22Rik	74.74034	69.92829	69.52407	59.4483	70.43964	59.5831	103.208	99.91442	81.59681	84.9912	77.33757	85.51822
ILMN_2597451	1700001P01Rik	67.59058	52.58327	66.98376	59.25802	60.91315	61.9296	108.4791	82.70498	71.21292	95.97294	67.19215	64.59818
ILMN_1245117	1700003B17Rik	72.76614	52.60841	61.37558	59.57434	63.11211	65.98203	90.16414	81.26871	91.03078	83.43475	73.5768	69.67284
ILMN_1231608	1700003E16Rik	112.9229	102.4652	102.5066	89.25965	92.81419	111.3883	82.22353	108.8788	124.8157	117.304	96.23015	108.5168
ILMN_2868440	1700003F12Rik	95.19196	86.47852	77.36017	79.19061	84.20888	81.00695	117.7108	120.1557	86.11055	94.90082	87.90614	83.16444
ILMN_1257491	1700003F12Rik	66.39278	56.64426	56.69905	57.99154	54.15472	59.8511	83.83064	75.91544	64.28793	65.61659	64.52407	62.74786
ILMN_1217966	1700003H04Rik	80.21811	63.61145	75.79342	85.14832	66.16874	69.81875	94.49383	92.97611	85.64672	83.16512	72.56357	77.24769
ILMN_2594224	1700003M02Rik	50.1638	48.86885	47.52343	46.90709	50.64354	41.03973	80.94664	55.21681	62.61394	70.41191	53.00048	55.49907
ILMN_3162009	1700003M02Rik	55.47496	50.68769	56.95867	53.91785	49.83395	52.23024	74.43118	84.13457	58.91741	84.02805	67.5119	56.3734
ILMN_2431667	1700003N22Rik	58.71709	50.8198	59.11245	51.59108	50.36971	45.3081	68.22611	72.40421	68.88858	69.83694	59.71027	56.38016
ILMN_2655962	1700006A11Rik	57.0595	48.39091	52.98472	46.9099	50.37076	49.41092	68.89799	68.44891	65.65992	65.13331	54.46405	68.84267
ILMN_2681375	1700006E09Rik	49.06699	44.00391	55.52339	45.89042	50.75035	43.57047	95.32542	62.70829	64.93188	73.23093	59.04794	63.78303
ILMN_1253202	1700006H02Rik	52.74522	48.64781	51.63211	52.94317	56.10282	48.77341	75.14002	65.43357	72.60786	62.15098	64.64975	60.71958
ILMN_1225956	1700006H03Rik	49.55351	41.32624	51.324	45.08101	41.89388	47.74258	71.03631	66.73219	50.40273	74.62497	55.55283	52.99175
ILMN_2658475	1700006H03Rik	64.75614	64.89285	63.54461	63.08486	61.36742	64.89094	97.8237	82.4041	73.25511	80.91401	68.05256	70.76579
ILMN_2591972	1700006J14Rik	70.51528	70.12186	77.74875	76.60859	73.73088	77.92418	104.6497	90.73383	105.5276	86.77427	74.99881	81.12272
ILMN_1236696	1700007B13Rik	66.16991	53.25708	56.97085	53.37203	57.95115	58.03401	101.311	80.13369	83.01611	76.95693	71.23728	75.0612
ILMN_1237764	1700007B14Rik	51.66549	51.65419	50.53862	50.87047	50.71833	45.17212	71.73902	67.67767	75.70487	64.34558	50.64805	55.36862
ILMN_2444375	1700007E06Rik	62.45791	45.59256	55.03696	47.57147	45.77106	44.53863	80.04815	65.05892	67.36456	62.30872	59.9869	53.97831
ILMN_3003018	1700007G11Rik	62.89621	48.30242	52.77763	50.61931	48.08136	49.4143	66.92316	78.34855	56.78369	70.11772	71.37383	55.35188
ILMN_2654710	1700007K09Rik	49.53616	51.66242	46.57581	50.84097	46.2265	47.14103	90.49583	64.18304	71.3164	69.41529	66.18532	60.50521
ILMN_2834950	1700007K09Rik	59.74176	49.3616	68.47906	50.40083	67.98959	52.6227	94.17643	68.51879	83.62566	82.23687	82.85941	58.36735
ILMN_1232336	1700007K13Rik	61.6683	53.17685	68.98697	71.69989	59.62407	63.17344	87.0181	80.95899	80.29981	96.86865	65.26204	72.90105
ILMN_2551732	1700007N01Rik	69.19135	65.80314	73.60446	61.17267	65.02971	70.24254	92.17078	92.65216	95.24817	83.94595	99.21661	70.15005
ILMN_1220376	1700007N14Rik	63.41755	53.96997	58.76255	51.69979	53.84986	50.80294	85.74662	71.79375	75.07139	71.15098	60.85577	59.60774
ILMN_1258826	1700007P14Rik	243.0105	205.5663	220.633	189.8899	200.7167	206.8308	192.086	293.1157	277.2561	239.7605	262.0502	254.84
ILMN_2771466	1700008E09Rik	52.92237	45.01303	54.6685	48.08495	40.88217	37.83933	86.25879	57.14415	63.32294	66.55773	47.14845	57.36053
ILMN_2464380	1700008E11Rik	56.67278	52.15617	64.32679	60.20773	57.80613	66.9884	90.17737	82.21941	66.77139	97.47727	62.54272	70.6
ILMN_2476303	1700008F19Rik	67.39084	57.31163	64.01854	73.84649	66.54819	70.46261	104.4204	96.38477	69.17972	86.51397	75.84187	64.53259
ILMN_2944703	1700008F21Rik	56.2404	41.69428	49.55849	46.06512	49.01159	38.9618	78.7811	57.09332	78.74741	68.00018	48.34271	51.55837
ILMN_1242278	1700008G05Rik	50.40433	39.69127	51.29201	43.12517	47.82438	48.00649	70.98773	73.33485	64.82468	60.54425	48.4096	59.1595
ILMN_2549416	1700008G05Rik	46.67996	46.78278	47.78656	43.06681	36.19362	43.54298	63.54098	74.80462	61.85388	63.62807	62.93722	49.80363
ILMN_2455352	1700008H02Rik	70.96194	78.5025	74.4137	71.90842	73.27926	70.83367	92.10355	90.29927	75.33655	90.06143	90.94461	68.39896
ILMN_2538519	1700008H02Rik	231.7542	261.1558	210.1214	174.8767	220.2562	155.6474	213.9064	179.0058	166.2716	183.4012	188.6236	177.2339
ILMN_2481192	1700008H02Rik	56.23169	45.02483	54.96843	51.07577	51.98649	50.46477	79.95031	69.7626	70.86142	63.64241	53.18587	62.34335
ILMN_2676443	1700008I05Rik	96.75423	81.94549	86.57095	91.08692	97.72515	81.23123	93.69685	95.95583	91.84386	97.26188	85.36264	89.2622
ILMN_2635159	1700008J08Rik	67.37892	72.99333	71.05994	70.60464	60.92628	64.27759	80.41704	91.25705	71.86485	73.01652	70.47115	72.19657
ILMN_2603147	1700008O03Rik	66.42274	57.0758	54.50085	59.80858	49.28557	56.84659	99.09088	82.27789	76.2542	62.95146	65.1754	75.15425
ILMN_1216400	1700008P02Rik	50.99335	47.84096	56.97727	47.0236	42.42009	47.61574	103.9788	71.55495	58.17497	71.37318	71.42564	60.94463
ILMN_2631903	1700008P20Rik	55.05566	61.66616	73.41357	67.70309	60.08148	54.40545	77.8584	58.67476	82.05041	73.4733	68.89141	61.21516
ILMN_1222354	1700009C05Rik	48.21773	43.81049	51.08411	45.11258	48.20743	45.75332	72.49011	64.86941	68.03881	66.91771	58.80174	62.24852
ILMN_1231550	1700009J07Rik	53.73188	48.32235	52.4772	47.3667	46.03871	49.05193	77.43317	67.72701	60.85458	71.04958	65.39717	58.44384
ILMN_1241746	1700009N14Rik	66.32155	73.46503	72.46278	70.34975	67.7322	65.30673	260.5945	136.048	128.0316	96.70668	96.40941	72.71588
ILMN_2423747	1700009P03Rik	436.7766	662.2161	691.5028	698.0786	781.909	549.8906	536.2406	358.2535	279.5596	333.4106	341.3012	420.3992
ILMN_2743487	1700009P03Rik	260.1023	263.1072	203.997	165.0494	189.2997	121.2448	254.5851	217.159	191.085	196.855	155.3902	165.1063
ILMN_2680799	1700009P03Rik	77.65453	64.38996	77.99689	73.7139	77.84066	70.7258	110.6143	81.49606	79.02054	88.42241	85.69714	74.84248
ILMN_1238024	1700009P10Rik	56.26508	46.62573	62.85515	49.92821	47.63159	52.71326	84.76527	71.7673	83.46308	90.27074	62.267	56.98506
ILMN_2716643	1700009P13Rik	87.54234	96.84908	94.32119	90.31137	88.38561	90.89853	123.6159	123.2656	93.94328	120.6718	87.9067	88.12707
ILMN_2645509	1700009P17Rik	104.2079	79.68755	90.17525	87.73521	85.65645	76.66817	85.94628	121.7658	115.3953	100.2285	116.3626	100.9045
ILMN_1240723	1700010A01Rik	94.91969	122.7773	130.4012	120.5507	106.1947	121.1397	126.107	122.1707	124.5649	164.7852	175.3932	128.2821
ILMN_2768872	1700010B08Rik	54.99048	44.9798	50.75266	49.31236	51.38333	51.87852	102.493	71.95285	67.41912	78.17509	58.47061	60.2049
ILMN_2734109	1700010C24Rik	52.15859	43.7211	47.13595	48.43142	39.57058	48.06718	99.94747	65.00816	60.40744	84.20129	64.01368	52.3394
ILMN_1250734	1700010D01Rik	57.55671	47.70048	55.6958	51.8122	55.47422	49.12839	75.54974	71.56245	66.96748	72.9788	65.79503	57.92689
ILMN_1238043	1700010H15Rik	65.58286	47.45747	60.67402	57.22948	55.50771	46.08534	86.95261	67.09564	73.78946	63.86987	56.85536	61.16653
ILMN_2535392	1700010H15Rik	126.4302	94.45306	89.01319	87.80073	75.52358	113.3116	164.7276	155.6424	175.6005	151.1432	126.7233	129.6415
ILMN_2694983	1700010H22Rik	54.8218	46.34731	54.96448	52.63281	50.23481	56.47741	67.41589	68.79922	65.98124	92.64204	59.73111	69.3776
ILMN_2665591	1700010I14Rik	50.29173	43.40404	48.45779	50.64978	45.24066	48.59666	74.01566	60.13776	54.76668	61.04372	51.48098	63.82254
ILMN_2709629	1700010L04Rik	59.95558	49.30107	52.30209	52.29871	42.47647	50.47122	83.67427	73.59921	75.3772	65.86168	58.99252	57.14871
ILMN_2549511	1700010M06Rik	51.88917	60.47741	65.39288	61.62529	64.34756	61.61336	92.8381	102.7535	76.89893	83.43627	69.04642	70.98074
ILMN_2607827	1700010M22Rik	46.66584	54.41902	53.74748	53.41689	45.05546	44.93462	59.38334	53.31025	50.71307	52.42918	48.51163	45.09508
ILMN_1245353	1700010M22Rik	53.96706	39.65783	53.07671	50.43349	44.8439	48.41074	95.71014	67.75476	74.8328	61.1629	70.71147	65.68295
ILMN_1232564	1700011A15Rik	66.51496	47.4135	50.02784	49.45559	45.10727	42.34146	82.3957	76.09169	62.7998	53.57624	61.33096	66.67401
ILMN_2728228	1700011E24Rik	54.64397	49.07108	47.4884	54.9726	49.86482	48.45944	76.33663	55.72131	55.44582	78.85282	64.1399	62.31194
ILMN_2639308	1700011F03Rik	68.90873	46.5453	58.1544	58.81861	53.58437	51.1908	79.12175	77.54015	74.5108	73.86861	69.10975	65.01915
ILMN_1249784	1700011F14Rik	52.60855	48.79536	53.77042	47.83545	53.02472	43.32742	75.06731	63.13822	60.62973	75.89703	60.64186	62.28416
ILMN_1240624	1700011H14Rik	59.9233	44.18861	53.46909	51.68187	44.90532	49.25731	75.14424	59.69183	67.48348	79.59203	61.9739	65.40965
ILMN_1258838	1700011H22Rik	49.70609	35.42715	51.0276	46.3183	43.27482	42.78278	79.48514	60.54314	56.95477	63.062	52.41388	50.14491
ILMN_2428351	1700011I03Rik	70.53394	47.00073	69.05043	64.72083	65.44449	64.48186	95.30713	78.36416	82.84884	75.34232	70.2478	56.59652
ILMN_1247972	1700011J10Rik	84.77129	90.6608	77.72588	71.89525	75.3688	97.28677	112.9377	96.73638	82.24895	103.8632	80.23908	94.83609
ILMN_2925214	1700011K15Rik	47.55034	37.94241	47.86373	44.35284	40.25442	38.85656	73.27757	63.85145	60.99268	67.4423	69.11454	46.84779
ILMN_1250028	1700011L22Rik	43.28121	43.19108	44.21731	44.8861	42.95792	45.08661	66.5509	65.44437	65.28867	65.00864	63.73944	61.01557
ILMN_2683951	1700011M02Rik	56.2364	60.18267	62.41142	60.62153	51.22007	59.35511	93.22472	75.36844	73.98799	88.92455	80.24275	70.78681
ILMN_2601053	1700011M02Rik	53.56553	57.68245	59.28907	67.42177	60.7739	58.52597	97.63612	83.58986	88.83648	78.96662	70.89542	60.59631
ILMN_2678187	1700012A03Rik	55.9794	47.96069	46.16576	53.94045	49.14438	41.60479	88.96921	61.11322	66.03777	66.04062	71.33212	53.74249
ILMN_1218141	1700012A16Rik	63.38995	47.99081	53.1539	61.64546	42.17807	48.77444	80.94614	74.22256	60.19551	78.34853	80.65306	59.54115
ILMN_2666550	1700012B07Rik	61.441	47.24099	57.59694	50.5697	56.91553	49.46681	85.98388	69.59978	75.2205	78.98643	57.74253	67.54646
ILMN_1251239	1700012B09Rik	70.94981	60.7216	61.24434	51.96131	63.66716	58.6737	90.12272	71.4109	63.73642	68.00755	71.87014	71.45994
ILMN_1246016	1700012B15Rik	58.33814	44.721	51.3075	50.3596	52.22024	41.51828	75.15664	58.64835	66.84414	61.52161	63.03396	57.16764
ILMN_2727461	1700012B15Rik	45.56947	44.20179	48.19394	47.87319	46.44709	46.63311	70.29955	68.68884	64.6898	56.39869	63.06336	51.54749
ILMN_2640970	1700012C15Rik	45.38	43.34563	46.72754	41.9948	41.99942	37.03187	85.28664	58.20565	61.35754	59.12344	55.85768	58.25631
ILMN_1255663	1700012F10Rik	73.57926	57.2205	63.16218	49.7589	55.90119	53.27756	92.90004	75.21191	84.94969	81.77866	65.30282	77.26437
ILMN_2420805	1700012F11Rik	65.01227	66.86105	68.00131	63.78009	67.31494	66.82732	88.72974	88.65069	78.8784	87.26791	83.47328	68.32565
ILMN_2509401	1700012H05Rik	57.35499	37.49895	51.00622	40.94963	40.04801	42.97245	65.25676	64.53359	64.77346	71.09195	53.90946	58.96048
ILMN_3152061	1700012H05Rik	49.87791	42.59129	47.12494	46.32298	42.83668	40.52536	62.15789	62.79534	58.67111	67.2111	61.83477	48.62122
ILMN_2766755	1700012H17Rik	983.4043	967.8011	938.8022	804.7548	763.782	959.817099999999	1325.963	1224.105	989.733799999999	1236.871	1085.374	849.2493
ILMN_1222981	1700012K20Rik	76.20801	77.39484	88.89914	79.05634	87.4323	68.08186	103.3297	108.2548	101.9084	107.3485	101.1871	83.31063
ILMN_2804407	1700012L04Rik	74.87534	53.71417	82.32288	60.52357	57.33145	68.82327	92.31335	91.38204	79.42406	85.10968	69.71863	68.41734
ILMN_1251618	1700012M13Rik	51.07801	45.36507	55.11482	57.49633	43.28144	53.53617	86.12418	78.56002	71.84336	65.47135	59.06601	56.97809
ILMN_2637581	1700012M14Rik	48.39776	48.87381	49.49041	49.51613	46.0457	47.92694	66.52378	64.64248	62.47233	64.05362	54.1138	60.55121
ILMN_2523486	1700012O15Rik	87.51492	99.28117	88.16064	88.70534	89.02996	84.81181	117.0517	95.96119	116.1377	108.3508	110.0215	105.8171
ILMN_1229341	1700012P22Rik	52.2536	47.95251	52.39531	46.33963	47.83747	45.64668	75.7455	60.2497	62.72845	64.02299	54.52919	54.8125
ILMN_1229253	1700013A01Rik	347.9458	329.9887	281.8204	240.7121	269.7136	333.4488	942.860800000001	718.9547	603.5651	357.1806	338.0216	222.6794
ILMN_2630401	1700013B16Rik	66.05779	62.8039	71.27985	64.0125	57.18315	60.28075	94.99165	103.7033	86.23511	77.67641	85.26994	73.55493
ILMN_2645544	1700013D24Rik	50.29242	42.20936	50.81279	46.06364	45.96483	46.23881	92.69431	62.93961	60.90915	65.70639	54.0051	59.86704
ILMN_1246954	1700013E18Rik	51.47392	42.98668	47.1565	47.5532	55.80465	44.1533	82.23688	75.23316	66.59084	86.81155	74.22318	53.24118
ILMN_2713438	1700013E18Rik	68.03162	57.31178	63.20049	68.13437	72.73834	79.00251	92.53897	93.97543	98.99117	85.33775	73.42896	82.22968
ILMN_2733671	1700013F07Rik	83.45319	77.13819	75.1853	73.37733	79.97198	73.58324	81.85461	84.88763	80.97745	84.96114	76.31189	72.27802
ILMN_2524120	1700013G10Rik	63.08052	49.26307	57.00705	59.0346	54.72388	55.17604	70.23775	79.67929	60.5605	67.53077	67.19676	71.09224
ILMN_1225084	1700013G10Rik	70.48959	59.83976	70.02715	82.75474	97.51062	72.33509	71.64163	73.62056	63.85662	75.59358	53.11758	70.54688
ILMN_2653832	1700013G24Rik	56.63623	53.98797	62.90417	50.92434	50.37946	55.63695	85.35993	81.59644	75.79102	64.09944	71.14452	54.97779
ILMN_1218319	1700013H16Rik	52.22951	47.13729	52.67559	47.63975	50.95882	55.72208	71.97959	85.81603	77.74892	76.09225	57.41643	62.54733
ILMN_2660924	1700013N18Rik	121.4927	70.37328	69.5677	81.1789	86.02459	82.1805	130.1704	130.4615	96.22182	94.04862	87.76936	74.14118
ILMN_2868571	1700013N18Rik	58.57619	59.03641	61.4207	56.43078	55.6648	47.54482	73.99801	78.34407	61.80249	76.65423	61.93322	74.89678
ILMN_1255305	1700014B07Rik	46.33514	50.01822	59.21083	49.66948	50.83792	54.89718	87.00654	61.5246	69.7214	77.28674	73.72686	53.32703
ILMN_1253266	1700014B12Rik	62.06394	41.93991	56.52401	42.0834	45.16791	46.18086	71.68085	80.35252	55.59622	64.55971	51.59877	64.44775
ILMN_2712169	1700014D04Rik	80.78423	68.69537	68.6339	68.23109	65.86168	64.66677	124.5943	101.5692	107.6771	97.31002	91.59541	88.57088
ILMN_1259771	1700014N06Rik	54.14293	38.46978	52.607	49.74504	49.31001	44.00111	67.30898	67.44505	56.49355	61.1133	56.54353	53.12171
ILMN_1235060	1700015E05Rik	206.6845	222.662	228.3146	214.8757	231.84	263.1327	287.6214	383.701	347.8029	268.2224	262.2269	213.4293
ILMN_2634503	1700015E13Rik	73.63203	77.54749	70.60717	70.14507	74.92508	74.36197	113.6316	103.94	84.15927	112.1407	70.94495	68.16477
ILMN_1254642	1700015F03Rik	56.39059	45.31163	44.61988	46.88456	46.45936	43.78553	74.32247	65.67598	59.21576	61.66418	61.50428	55.00508
ILMN_1243013	1700015L13Rik	68.73695	70.50765	74.78654	71.17885	73.56387	62.48174	93.49957	86.39201	91.80826	76.17312	78.50119	75.06383
ILMN_1248577	1700016A15Rik	125.7346	121.7782	151.9923	102.948	106.1251	121.6314	199.1209	135.6468	151.0941	144.7658	106.6102	133.3256
ILMN_1242665	1700016B15Rik	53.41783	55.18296	57.2296	55.22135	56.94426	58.92802	71.4655	84.96848	74.96215	65.55028	74.35595	63.74359
ILMN_1222931	1700016C15Rik	62.44514	57.48581	59.93167	59.66293	59.17694	62.76147	96.12456	74.10461	85.91457	80.90226	71.65575	67.20561
ILMN_2645234	1700016D02Rik	50.72903	49.14754	60.12041	54.56494	47.95692	54.44063	93.90568	65.75304	72.60452	66.8603	56.89087	65.55966
ILMN_2939579	1700016D06Rik	84.29107	74.59672	85.33527	82.70232	77.30372	76.51443	111.0176	100.8739	87.8791	97.04977	85.5142	85.33874
ILMN_2939583	1700016D06Rik	81.4898	56.00189	70.81345	55.91748	55.08054	43.51741	100.2134	102.9653	60.61356	84.95259	91.21044	66.82473
ILMN_1258542	1700016D18Rik	41.57434	42.77012	49.71192	44.41903	39.5373	38.98275	67.61562	53.76569	61.73624	64.04966	47.7312	64.68011
ILMN_1217084	1700016D18Rik	49.43395	55.43962	57.00803	49.31639	47.57168	46.25127	84.633	67.30143	73.78618	77.02573	70.37511	60.83379
ILMN_2637903	1700016G05Rik	59.35847	50.86445	58.02464	56.11765	46.44623	55.99783	80.20256	82.50399	74.52441	83.28868	69.21754	64.93404
ILMN_2618779	1700016H13Rik	65.0227	48.44784	67.20033	57.8947	55.67887	59.01879	86.78674	102.8193	64.79874	97.97582	62.68179	62.0844
ILMN_1225662	1700016J18Rik	93.55561	101.5582	110.6451	118.5963	110.7934	120.9864	88.3387	114.5564	121.5031	91.38644	109.002	115.6715
ILMN_1252820	1700016K13Rik	50.29518	40.95213	46.30327	48.304	40.83774	45.88564	62.62169	52.76669	55.48349	60.47474	50.24273	52.45309
ILMN_2694110	1700016K19Rik	64.80746	70.46332	69.33037	69.01382	60.62871	60.90466	94.05112	80.29305	86.02486	79.09325	62.81691	66.66651
ILMN_1250938	1700016K19Rik	68.24649	63.88294	58.67757	59.57986	46.25764	47.11945	82.10043	81.51054	88.04959	67.15568	76.30809	66.56601
ILMN_1231857	1700016L04Rik	45.69589	45.59636	53.24331	51.86391	46.62442	41.27577	66.40295	68.52728	64.84507	77.62076	60.83629	56.19953
ILMN_2499229	1700016L04Rik	49.61363	43.53616	47.97729	45.62297	47.34566	41.77808	86.61401	63.97955	70.08167	67.42896	63.10303	56.84711
ILMN_1255437	1700016L21Rik	63.72237	68.50742	65.74789	65.95574	69.60347	64.71553	104.8521	90.42696	83.1536	83.43186	75.64976	65.58225
ILMN_1240357	1700016M24Rik	52.30674	54.33141	58.38726	56.55498	56.32926	52.83818	97.82224	80.37733	69.93176	76.1011	70.02971	62.10892
ILMN_1240053	1700017B05Rik	49.59688	39.7874	47.93691	46.97697	46.70738	40.48315	63.69872	61.66142	62.47145	62.93063	59.56818	57.57541
ILMN_2588483	1700017D01Rik	67.14024	62.34625	58.47529	66.95286	62.92086	55.05325	101.0296	83.21367	77.85043	72.29858	82.31185	76.19774
ILMN_2626012	1700017G19Rik	58.95527	54.47476	61.41939	63.39074	64.00407	56.37266	91.96007	101.348	85.94903	81.48117	72.93559	82.12175
ILMN_1225659	1700017N19Rik	52.98451	48.25535	52.40886	47.83261	44.28011	48.9975	76.77533	62.40908	58.8475	75.78928	51.95391	62.58807
ILMN_1255361	1700017N19Rik	69.12701	71.78886	57.15709	60.51	64.80057	56.39018	119.6673	100.0139	65.4297	80.78019	65.83789	88.73009
ILMN_1231777	1700018B24Rik	52.82776	45.0915	45.43911	42.60179	44.15675	47.93636	80.68043	50.45705	53.47414	60.93535	52.50329	56.87786
ILMN_2649579	1700018C11Rik	81.51874	67.40398	71.24737	72.00113	65.25481	57.98102	124.4308	100.3511	80.30105	96.64895	74.22214	82.92538
ILMN_2746218	1700018F24Rik	65.89991	53.00597	61.51641	60.4905	68.37464	62.287	82.09743	72.1042	70.82446	68.7084	68.9828	61.535
ILMN_2518930	1700018G05Rik	66.49664	60.53533	66.92002	64.26568	59.20065	61.41703	108.4433	74.59355	88.38139	75.65612	69.75916	80.52157
ILMN_1218396	1700018L24Rik	52.39538	45.98415	50.80335	45.6974	51.17585	47.37889	74.15679	56.68457	73.6993	69.45833	60.53186	60.7482
ILMN_2707328	1700019A02Rik	60.05182	48.82545	56.11223	45.50635	53.05508	45.55357	83.17879	77.4819	65.78343	61.84291	69.70661	71.47604
ILMN_2724078	1700019B03Rik	60.07016	45.56094	54.79128	46.59727	50.05734	48.2619	65.6566	76.99223	69.75613	81.64507	65.52585	67.91045
ILMN_1254273	1700019B21Rik	43.5032	42.05876	43.68217	54.70293	41.01218	45.54761	68.39564	58.4299	57.33315	63.4848	58.00066	51.05553
ILMN_2646640	1700019D03Rik	75.43752	48.286	50.9923	54.66264	46.17577	48.21914	62.02324	74.68636	68.19981	75.60662	55.42289	62.29581
ILMN_1236344	1700019E19Rik	1884.843	2075.174	1715.308	1774.228	1717.64	1812.087	2757.723	2520.235	2417.306	2058.075	2098.411	1675.897
ILMN_2631179	1700019G17Rik	73.14237	54.8272	69.78372	72.41874	73.83336	64.84972	95.15257	73.36954	82.40635	79.11214	77.29001	71.8084
ILMN_2695190	1700019G17Rik	58.67919	45.17831	57.36737	51.67617	46.94643	44.38179	85.68755	63.99429	80.40965	70.82704	60.73847	50.60536
ILMN_2758803	1700019G17Rik	154.6102	121.1302	138.3421	139.0611	157.2891	133.4331	106.9212	106.5801	108.7787	127.9306	86.14267	140.6736
ILMN_2631180	1700019G17Rik	79.74512	63.31373	69.22407	83.27398	71.77951	70.94823	129.4388	96.32977	85.84144	93.90839	67.88352	71.43592
ILMN_2999818	1700019H03Rik	67.56223	51.99008	64.99052	71.93561	69.48223	61.88308	90.27879	76.65917	77.48235	72.96317	74.68775	59.79528
ILMN_2466052	1700019H03Rik	59.88634	65.8252	58.80982	66.6102	59.0481	52.84011	88.90015	64.07964	82.2121	72.66783	61.107	69.41618
ILMN_2739732	1700019J19Rik	55.76287	46.05249	63.55957	59.16161	56.331	48.98671	89.10294	70.57345	73.50066	70.49434	63.42392	59.9931
ILMN_1256787	1700019L03Rik	75.1918	61.24691	70.47874	63.27299	60.08841	64.5979	104.2772	84.79578	87.92251	85.91354	84.97302	76.18941
ILMN_2786075	1700019L03Rik	65.247	59.50669	63.28926	56.0184	56.35393	51.58474	84.59919	82.77642	59.68331	72.7856	71.96101	48.83068
ILMN_1246636	1700019M22Rik	45.3969	44.49539	60.32557	53.61428	48.41737	39.60963	93.37579	76.94005	67.47038	61.06118	56.17635	59.31521
ILMN_1258349	1700019N12Rik	252.7798	310.8076	286.997	275.8195	348.4175	384.9385	147.6076	161.4532	169.7276	261.6553	235.5092	279.9432
ILMN_2625819	1700019N12Rik	81.79139	91.98653	94.30469	79.25372	87.35944	94.41109	118.5714	111.3604	88.07349	94.98888	98.11997	78.36082
ILMN_2618910	1700019N19Rik	47.68016	55.24336	52.37644	51.58564	47.14095	41.53841	57.847	76.94621	56.8002	65.92904	63.80287	58.97813
ILMN_1234805	1700019O17Rik	58.2048	48.81693	48.05	53.23893	51.49234	50.98996	75.92346	68.76614	76.2155	82.34435	79.50027	59.22963
ILMN_1258084	1700020A23Rik	47.84218	46.45234	48.15068	51.47505	49.45785	44.31401	65.50053	71.03442	54.42933	67.25894	53.30875	59.50668
ILMN_2619416	1700020C07Rik	70.72533	64.07893	61.90812	68.70645	63.97889	62.69256	97.10222	92.31652	87.88866	93.54451	89.12055	72.46147
ILMN_2624145	1700020C11Rik	111.3701	89.41316	107.836	99.7555	107.5045	99.49703	143.1828	131.8274	123.3943	107.8381	93.42149	104.8601
ILMN_2606555	1700020D05Rik	66.74742	67.34084	85.14673	70.88139	85.64159	85.26479	84.47073	81.37585	67.76439	72.59969	86.60626	63.12804
ILMN_1246434	1700020G18Rik	56.57737	48.89946	62.57508	65.43308	57.05226	56.37894	72.05902	91.64504	63.57011	87.40032	64.93725	64.11222
ILMN_2609506	1700020I14Rik	259.9388	253.5859	245.1462	250.1026	229.9124	223.0181	238.9268	253.7491	210.0317	234.2885	208.9462	184.6831
ILMN_2557918	1700020I14Rik	97.41623	93.13612	85.98948	91.94695	88.68308	80.27177	100.9602	108.9297	95.46973	120.9967	85.10583	100.8958
ILMN_2443759	1700020I22Rik	52.01127	44.4808	62.24585	57.53487	56.05435	50.32617	77.64636	77.71661	87.71895	83.09279	66.5694	70.31339
ILMN_2466370	1700020L13Rik	47.7098	43.50386	52.70092	47.39879	43.50811	42.14691	76.06091	60.01042	56.61769	59.35215	55.56099	52.84909
ILMN_2895240	1700020L24Rik	76.35761	59.53722	79.38731	68.9035	87.59785	78.58801	87.06884	87.14689	97.47928	80.25153	60.11456	77.75848
ILMN_2598144	1700020M10Rik	62.80856	56.48678	62.06053	50.60703	49.31646	51.2315	63.17754	68.75525	71.47475	76.31709	65.96611	66.20782
ILMN_2795968	1700020N01Rik	60.24181	53.09297	55.36447	47.41911	55.8813	51.14431	89.84545	86.97607	67.81549	70.32567	49.93632	68.27441
ILMN_1247263	1700020N15Rik	67.39381	59.50628	73.91301	68.56121	69.82133	72.42724	82.32848	82.32455	85.69739	88.79057	89.88767	72.9534
ILMN_1213106	1700020N17Rik	52.11051	51.59636	51.75378	55.21398	42.30321	45.60252	91.20774	90.1033	77.7291	75.13654	65.80198	58.74668
ILMN_1245336	1700020N18Rik	53.43467	49.57234	58.02237	50.89225	47.75328	48.27086	79.03417	73.3672	59.08717	77.34174	66.30296	59.44074
ILMN_2673628	1700020O03Rik	60.4651	72.95523	62.21914	59.10748	59.87505	55.82019	83.62832	85.61871	58.75959	84.55862	57.85475	49.38061
ILMN_1230160	1700020O03Rik	58.79465	46.31509	51.5589	48.91859	54.49881	60.12213	84.93326	74.79343	81.25722	75.55868	55.97148	58.88644
ILMN_1224685	1700021A07Rik	53.22834	54.51141	54.87418	61.88989	51.26586	46.86836	86.22969	70.57285	73.3731	74.01546	73.01944	62.0759
ILMN_1232146	1700021C14Rik	304.1172	398.6427	409.3052	428.7584	427.0939	398.7442	446.163	350.9215	289.8574	311.1459	271.0413	392.8608
ILMN_1222883	1700021E15Rik	53.688	47.12786	55.08951	46.98615	46.84037	36.5142	84.48351	71.94319	54.58697	67.28108	71.74227	62.15783
ILMN_2761181	1700021F05Rik	5579.651	5764.006	6111.756	5778.468	5670.173	5941.042	6508.302	6305.275	6098.387	4454.338	4090.332	4714.892
ILMN_1255693	1700021F07Rik	68.26241	52.73501	54.87561	65.62005	70.26833	49.68175	86.71566	87.43679	81.76732	91.2066	74.38245	68.24081
ILMN_1237531	1700021I09Rik	68.66438	50.34224	55.17109	58.17478	51.31514	59.71827	90.77979	97.80355	68.25801	78.07455	62.32004	63.28823
ILMN_1231258	1700021J08Rik	59.82172	63.23588	58.42601	64.63409	62.97792	57.3113	88.76241	72.43349	72.79356	81.26196	60.83356	66.39201
ILMN_3131640	1700021K02Rik	63.71244	63.78583	68.59828	74.54185	65.6181	61.10164	95.05318	90.24639	81.4762	84.09	82.24102	73.02438
ILMN_1255054	1700021K02Rik	57.01503	52.63731	59.59044	65.38092	49.58374	51.73245	88.64034	83.14732	76.83356	67.66637	68.58198	66.32449
ILMN_2651010	1700021K02Rik	96.78445	81.65623	89.24055	76.7808	76.38661	77.66337	94.91277	95.83668	93.52338	108.6385	101.717	88.67988
ILMN_2461601	1700021K10Rik	63.50522	52.40679	61.79583	57.76781	55.83835	52.43	88.36333	72.73717	75.11991	83.47136	79.32706	63.14209
ILMN_1224436	1700021K14Rik	60.11246	60.5999	60.47929	56.04339	57.65621	62.26113	70.5612	64.6913	62.33178	67.38107	65.03177	74.32229
ILMN_2741006	1700021K19Rik	685.3814	699.4644	670.7752	624.6108	616.9553	775.9089	1074.322	943.8469	707.384	684.5226	666.4862	634.7386
ILMN_2549439	1700021O21Rik	82.47519	73.49416	68.5392	75.49491	61.54599	73.36725	127.6134	104.6953	93.16899	91.57134	103.7489	82.95103
ILMN_1258987	1700021P04Rik	66.41077	69.11514	81.23354	76.96485	76.64774	84.42661	100.5	101.101	93.08591	85.32118	100.946	83.6354
ILMN_1223218	1700021P10Rik	57.43292	54.13008	60.91872	52.22106	57.04446	50.50329	88.37788	78.22586	67.80896	75.92986	67.26386	60.8093
ILMN_2655322	1700021P22Rik	52.13556	49.6104	60.39399	48.39348	52.64042	51.37318	67.98423	63.14581	67.51523	63.87641	62.74207	59.14476
ILMN_1237313	1700021P22Rik	83.29723	98.58228	98.46078	102.5414	100.82	109.072	95.81262	77.35835	98.08509	120.5586	95.47004	129.7105
ILMN_2473666	1700021P22Rik	68.3998	64.16642	70.05795	73.61658	65.9577	67.30685	110.9285	103.248	86.79453	79.03954	77.88803	80.06813
ILMN_2755448	1700022A21Rik	53.43259	45.25254	60.03017	48.76086	49.01603	38.98934	92.62393	74.30967	70.68674	68.71368	57.19802	47.85095
ILMN_2645917	1700022C21Rik	144.9201	205.3771	141.6865	155.7694	135.9962	185.6964	193.0793	146.3562	149.024	124.0633	130.2666	127.5965
ILMN_2729404	1700022F17Rik	46.07712	41.90495	54.28317	43.18212	41.08024	43.56824	67.74801	67.41458	60.74886	69.67065	52.25443	42.97253
ILMN_2748775	1700022I11Rik	50.52103	47.7455	53.51675	48.3479	50.79552	46.00306	93.62552	83.65957	76.72305	62.79009	49.00117	59.22549
ILMN_2546423	1700022J01Rik	100.0294	95.94186	106.886	103.3694	105.6183	98.11726	216.6967	179.89	145.4477	153.9317	133.9391	101.1749
ILMN_2506188	1700022K14Rik	61.40553	45.8926	52.77595	50.74344	48.5821	49.3968	62.79437	63.85446	72.90054	61.88374	55.73684	55.89465
ILMN_2701398	1700022L20Rik	71.71019	72.44076	73.89114	74.85818	66.27042	69.17547	127.1594	104.1411	86.19603	99.22801	108.0931	82.9703
ILMN_1225466	1700022N22Rik	69.44706	63.90846	63.64838	68.82755	57.71915	63.05607	90.92825	103.2781	109.8446	85.1216	81.38039	63.44616
ILMN_1255167	1700022P15Rik	63.92108	48.40763	56.13161	48.46784	54.33079	51.7162	79.74767	75.59724	63.86188	73.86303	67.13967	63.94167
ILMN_2698647	1700022P22Rik	62.11289	50.69349	50.51581	52.02473	50.11186	45.5561	74.60213	73.2416	86.40975	76.35413	68.22684	61.55754
ILMN_2598014	1700023A16Rik	56.25942	59.87259	64.24916	63.87658	48.87751	61.4499	108.5823	80.88422	82.0844	72.71762	76.13878	69.7825
ILMN_3030470	1700023B02Rik	314.4158	324.487	256.8053	222.9916	289.6698	410.5897	321.1162	324.4226	274.1064	348.9395	324.8852	235.5034
ILMN_3103784	1700023B02Rik	198.2445	194.4838	197.7671	225.5071	194.9407	206.9877	267.2474	245.3901	271.1565	284.175	223.6029	172.3024
ILMN_2694633	1700023B02Rik	82.85249	75.01583	76.64735	66.77818	76.7764	87.38554	94.41445	91.01324	97.67746	95.50775	87.84018	84.31858
ILMN_2749782	1700023B23Rik	71.61728	64.44855	60.30773	78.72093	69.41242	68.70995	82.86509	89.66067	104.222	73.04801	76.61523	71.64478
ILMN_2473021	1700023C21Rik	70.93472	60.75612	60.41623	65.97414	62.39126	47.46276	90.33121	87.53841	76.68339	85.08207	72.81541	66.50007
ILMN_2733128	1700023D19Rik	69.40914	56.05066	67.71482	55.16465	64.27704	56.94963	106.0055	109.2652	94.20627	94.78563	83.74032	75.81985
ILMN_2805934	1700023E05Rik	49.88944	37.66063	52.07039	49.41703	56.47602	53.51678	70.11093	69.2907	56.58776	65.06409	54.74389	58.71306
ILMN_2696687	1700023E05Rik	72.46682	75.63961	78.88697	58.81659	81.13194	68.18927	116.1118	74.82245	76.11156	87.55913	76.25311	76.27123
ILMN_2677532	1700023F06Rik	157.6152	124.1184	119.4542	124.2553	122.2149	140.5315	92.0099	118.7976	142.3666	95.05986	112.6295	133.7339
ILMN_2488776	1700023G08Rik	53.73783	48.47107	64.69797	54.90234	48.0281	56.37959	89.67112	70.9548	88.56528	77.73443	63.10149	62.0443
ILMN_2750201	1700023I07Rik	61.09086	41.63449	53.93802	58.91071	56.08858	48.75294	79.09689	72.16961	62.07962	74.04205	74.6584	57.32735
ILMN_2677217	1700023L04Rik	51.4319	41.77155	44.32816	48.02446	41.58189	38.75461	73.70179	63.33823	64.89973	64.89703	48.25486	61.16385
ILMN_2621909	1700023M03Rik	4500.11	5051.184	5387.789	4665.355	4245.622	5398.898	4857.877	4614.244	3988.546	4392.127	3859.306	3837.24
ILMN_1213312	1700024B05Rik	52.9024	49.62479	50.20654	44.60479	49.54303	46.51572	64.82697	59.13777	63.36625	71.78027	71.82482	61.87225
ILMN_2500491	1700024C24Rik	58.10786	52.90603	56.39482	56.98779	57.05785	50.78498	81.37115	61.21592	75.88465	76.02248	63.74876	59.90383
ILMN_1251505	1700024D23Rik	43.03387	42.15854	49.57381	43.41072	40.20545	41.1466	51.55349	59.95219	59.34156	57.65144	44.66939	45.32771
ILMN_1256373	1700024G10Rik	57.84144	60.77736	70.11988	68.34101	66.30795	55.8589	89.25308	79.8782	83.2842	88.36162	69.79871	66.81788
ILMN_2788707	1700024G13Rik	64.24332	73.2879	72.76339	69.47678	70.10832	70.11652	92.40827	94.33171	98.62881	100.5061	83.34787	64.85645
ILMN_2711761	1700024G13Rik	68.06563	72.06765	77.83971	78.39984	74.66785	78.93265	93.11012	90.58142	104.3503	96.67622	86.25053	88.03394
ILMN_2511283	1700024J04Rik	50.11496	42.83776	43.92915	41.17333	45.43288	43.3096	74.76212	58.49217	63.4463	69.0222	56.6302	51.41778
ILMN_2620691	1700024P04Rik	49.42267	41.76981	46.01781	46.05663	42.82484	46.80819	93.59596	60.00168	60.4193	77.75031	64.5442	66.04573
ILMN_2470726	1700024P12Rik	58.15085	43.09076	62.18622	56.85892	49.72071	52.42977	107.4777	75.53259	83.23552	78.04056	64.49017	57.77243
ILMN_2739064	1700024P16Rik	56.34341	50.39725	67.76311	56.11414	56.06074	62.33966	87.94167	94.13821	60.98434	97.79349	58.00288	65.6797
ILMN_2662025	1700025B11Rik	52.85159	49.12954	52.31441	50.54183	48.37371	48.39915	82.82379	75.00325	68.96103	64.2784	68.84686	64.55868
ILMN_1222335	1700025D03Rik	44.20655	40.76219	48.63547	45.83991	41.40939	41.00534	65.34887	69.19006	56.58579	66.47347	53.90571	52.34044
ILMN_1255543	1700025D03Rik	62.5329	48.46688	60.16988	60.87823	53.41974	59.33515	86.39655	78.86599	73.00469	74.06166	61.07951	62.13367
ILMN_2613687	1700025E21Rik	55.63794	56.21404	60.75781	57.76381	58.929	55.95737	88.87293	82.95197	73.59936	83.28648	71.26958	69.31645
ILMN_2654732	1700025F22Rik	51.17445	45.81247	55.34684	53.81868	45.64624	41.36131	75.80921	60.15801	59.51906	73.1842	60.36038	61.92263
ILMN_2444585	1700025F24Rik	57.98489	42.75329	59.31368	47.964	46.34866	46.40866	76.5904	73.95235	59.16577	63.39122	58.36358	57.6155
ILMN_2669982	1700025G04Rik	1076.348	1018.685	772.1012	740.6537	794.4423	942.3497	1694.157	1391.259	981.602500000001	949.718	824.5046	837.0583
ILMN_2608944	1700025H01Rik	66.65504	59.40092	64.99882	60.89577	72.33528	68.30619	79.86166	87.10101	81.5162	84.52399	67.22001	72.77605
ILMN_1214517	1700025K23Rik	619.3058	547.1014	543.9022	594.6514	559.5773	552.5968	555.297	751.4315	732.2851	495.5273	630.6257	548.9025
ILMN_1215710	1700025K24Rik	52.2172	42.58846	54.5666	45.29173	44.90093	50.39785	81.30007	66.96545	56.08699	58.96008	60.5263	60.15
ILMN_1259413	1700025O08Rik	52.11669	52.0572	50.98322	52.04028	47.70117	46.70791	69.7728	61.99025	61.96125	72.41645	56.45767	56.23892
ILMN_2670708	1700026D08Rik	63.50602	67.09674	68.69186	71.59003	72.10775	66.54508	89.5485	111.958	88.16882	82.58887	66.44321	69.12766
ILMN_1248266	1700026D08Rik	53.561	56.03496	48.57655	54.57986	45.42519	47.87069	68.02834	62.52066	71.33154	79.6161	59.32698	65.23453
ILMN_2600839	1700026J04Rik	45.46608	42.26057	47.82454	51.2071	39.81133	41.07856	65.7999	57.79603	49.24733	71.77804	41.52418	48.36389
ILMN_1260498	1700026J12Rik	55.28988	53.12435	59.34259	54.28403	52.82847	51.12123	79.86059	63.87683	65.03005	85.75079	63.84374	62.00001
ILMN_1260500	1700026J12Rik	60.00142	53.89375	64.0523	49.91136	64.24603	54.53308	92.69431	79.34055	79.25069	93.98846	75.23358	61.00619
ILMN_1230603	1700026J12Rik	52.43097	47.65501	61.80252	44.91335	47.31034	47.29853	80.35027	74.74139	65.44077	77.59982	76.77947	71.76015
ILMN_2720572	1700026L06Rik	58.04329	57.27507	57.22265	50.0364	57.43396	56.2369	65.74345	85.95335	75.19379	71.94513	57.45752	61.67435
ILMN_1219171	1700026N04Rik	67.49429	53.95465	58.27463	64.15264	58.68946	59.54114	93.77508	93.78122	77.96967	78.81317	80.8288	68.26632
ILMN_1218124	1700026N20Rik	58.95761	45.17981	49.18868	55.3433	43.09505	50.55658	93.79426	64.34518	66.70959	67.51466	58.94985	56.99576
ILMN_2489829	1700027A07Rik	63.83843	60.76278	58.19313	61.69922	57.47654	69.70078	88.86916	77.9536	76.57373	79.20901	56.12335	82.10117
ILMN_2736521	1700027A23Rik	58.17406	43.32029	50.91182	48.58082	47.43695	44.85292	82.37121	73.64725	59.30573	71.91834	70.44638	58.05125
ILMN_1255463	1700027D21Rik	57.07965	41.2092	46.75289	64.31033	46.7839	57.4366	77.51136	69.04302	66.45087	65.8102	47.1469	62.04868
ILMN_2458328	1700027F06Rik	51.70049	57.66593	72.77266	55.1836	52.95702	59.6907	90.64404	84.28957	81.9286	79.61042	78.24478	65.10418
ILMN_2521859	1700027I24Rik	50.5614	53.66206	52.04451	51.03768	54.1357	48.37975	78.15261	61.01571	65.63011	62.99961	56.2961	62.61465
ILMN_2660038	1700027J07Rik	47.94992	49.79249	49.84669	44.39627	45.35252	47.5816	75.02675	53.99391	78.20055	70.97546	52.38869	67.96236
ILMN_2746177	1700027L20Rik	55.92156	54.14997	65.61716	49.1137	57.17349	59.78173	79.01893	77.22527	73.45174	77.72504	57.05153	65.88752
ILMN_2435450	1700027M01Rik	1939.367	2322.169	2223.152	2173.786	2376.751	2286.285	1509.905	1501.42	1238.099	1841.945	1620.393	2032.523
ILMN_2435451	1700027M01Rik	1917.278	2131.316	2184.488	2001.242	2180.41	1929.245	1169.106	1259.598	987.677	1290.477	1248.54	1455.874
ILMN_2775220	1700027N10Rik	76.57196	84.23325	80.5376	75.8443	86.07222	67.07027	106.6697	85.78517	80.54101	82.54695	80.75912	74.04433
ILMN_2935237	1700027N10Rik	54.52349	50.29468	71.55547	56.11815	56.42403	58.5481	77.68504	82.6143	89.28247	69.29257	68.03491	56.70135
ILMN_2482401	1700028D13Rik	79.59004	73.37333	76.73255	76.31416	88.62549	81.53806	132.2801	102.1444	106.955	110.127	85.14103	82.23036
ILMN_1241855	1700028G04Rik	64.85938	56.03896	73.56585	56.64214	72.38165	61.46534	87.32214	88.69152	73.40085	78.89813	74.19952	74.12425
ILMN_2546481	1700028I04Rik	100.4953	105.8709	98.86515	97.53584	112.0667	104.4931	122.4043	135.185	114.6815	134.4545	104.8511	100.2551
ILMN_2502017	1700028I16Rik	42.88088	45.22773	53.14043	48.54963	43.50361	41.7115	70.48928	63.82377	55.38534	63.50885	60.98978	63.91507
ILMN_2593083	1700028J19Rik	59.8185	51.29806	65.35779	57.73402	53.13144	57.65023	72.29722	86.23016	91.30286	69.15349	66.95377	69.36332
ILMN_2680815	1700028K03Rik	50.28768	50.15268	55.85403	45.93194	48.2348	49.18726	91.94778	76.77765	64.68926	62.60624	72.0326	59.62497
ILMN_2725531	1700028K03Rik	47.54817	56.33606	42.60555	43.6346	47.88219	41.78618	56.2971	52.32016	56.15527	55.08762	54.85696	51.48376
ILMN_2443272	1700028M03Rik	47.22319	37.71011	42.42892	45.97956	37.28201	41.29888	69.13587	50.91053	56.27736	57.08049	61.5011	48.97584
ILMN_2466901	1700028N14Rik	52.96981	45.67075	53.31805	57.63626	54.2956	50.91807	77.62415	73.56982	59.13567	58.35441	71.32034	57.86908
ILMN_2601035	1700028P14Rik	64.08548	49.8626	53.2371	49.15004	55.44498	45.41564	82.13385	62.16636	76.32423	61.3624	57.56005	59.22618
ILMN_2708340	1700029F09Rik	1954.234	2022.444	1649.879	1432.898	1421.344	1720.861	3667.232	3236.24	2532.688	1570.256	1558.559	1498.648
ILMN_3116055	1700029F12Rik	55.99411	38.3811	49.37785	38.48093	44.22198	52.98521	77.03331	67.58138	48.57555	77.11137	51.44381	53.24826
ILMN_2745779	1700029F12Rik	61.13879	54.38546	53.07062	54.94551	53.86162	47.47394	84.06851	71.31568	72.04965	88.41699	61.46617	65.18176
ILMN_1218314	1700029F12Rik	47.59696	57.72936	55.90289	57.26057	53.79676	56.56019	74.84364	69.99171	68.98916	61.59356	65.37661	53.8403
ILMN_1250435	1700029G01Rik	83.46857	95.86501	107.8362	111.9868	111.8707	108.3417	129.4058	93.79256	88.99692	99.09413	90.23859	82.83968
ILMN_1241241	1700029H14Rik	58.00037	65.31831	60.98886	47.58821	50.29691	59.29564	78.81866	74.33137	76.12183	92.07551	69.02375	67.93922
ILMN_3090756	1700029H14Rik	51.36248	44.3016	61.22628	53.75165	49.69156	48.72608	80.53615	64.68694	61.09274	65.05525	59.35596	52.8843
ILMN_2882698	1700029I01Rik	73.94708	66.74522	80.95171	71.17372	61.98302	65.9902	115.0245	84.82092	86.96191	84.3638	61.70689	63.79615
ILMN_2638674	1700029I08Rik	66.21116	60.23024	66.68047	71.06422	65.68777	70.07532	84.90255	81.46585	100.6671	89.05276	78.432	69.63912
ILMN_2632536	1700029I15Rik	65.57969	58.50173	62.90546	73.25222	58.35551	69.39592	84.50543	83.64111	73.2677	57.3346	72.41125	63.10939
ILMN_2723346	1700029J07Rik	82.20441	83.26514	82.76474	83.45491	101.6161	75.17892	138.1006	108.7213	96.48345	104.2261	82.81087	92.9115
ILMN_2707627	1700029K01Rik	50.86415	42.28879	52.92552	59.16291	46.74553	47.93683	84.42036	82.88512	58.7667	83.61854	63.03452	62.13074
ILMN_2664383	1700029M20Rik	62.80212	45.1411	60.43419	65.39944	53.18788	51.77852	82.47221	77.68266	72.18132	83.51968	68.8726	68.74861
ILMN_1258963	1700029M20Rik	51.38667	54.99068	56.9778	61.45613	57.33849	56.87757	95.16165	84.60957	68.19157	70.41983	85.88728	69.14725
ILMN_3121687	1700029P11Rik	656.1371	557.7927	531.6136	624.8452	567.1143	558.6612	672.4891	638.1971	634.6736	578.2849	624.6442	508.1849
ILMN_1260016	1700029P11Rik	53.89474	48.64188	48.7755	46.85647	47.0255	45.90709	77.60954	53.35334	78.99847	70.05655	57.04587	59.93633
ILMN_3046125	1700029P11Rik	50.47639	47.55793	59.46847	48.46255	50.3242	41.52947	70.27769	74.77647	67.54701	63.15526	66.88831	62.62523
ILMN_2509674	1700030C10Rik	62.26739	48.87093	62.64635	56.9474	62.57111	55.452	81.44127	78.55802	74.05743	80.13254	73.02146	68.79784
ILMN_1251190	1700030E15Rik	56.27651	49.34257	55.80574	48.95948	45.05106	45.04823	69.77808	63.47419	65.61543	66.50352	79.90463	60.08563
ILMN_2601793	1700030F18Rik	74.98544	65.24934	73.05476	69.29504	62.16339	69.7399	81.18608	82.83093	83.64137	99.54711	87.47173	70.94029
ILMN_1246343	1700030G05Rik	56.4233	45.4101	49.47231	47.60658	52.69008	50.19763	74.64632	72.83003	58.66664	72.5256	65.86871	58.79923
ILMN_2676860	1700030G11Rik	69.29327	61.83098	55.50142	68.49882	55.2477	59.47245	82.21398	94.87761	76.42971	73.8389	64.39752	56.51243
ILMN_2610714	1700030G11Rik	47.01816	41.19577	46.60557	47.48307	52.70132	43.7935	70.6513	58.44193	61.27862	70.03287	57.79734	50.8546
ILMN_2614400	1700030J15Rik	59.71781	54.72703	64.65324	53.03089	52.39518	46.37957	86.06687	68.69063	64.57757	73.42559	62.68865	56.57774
ILMN_1231468	1700030J22Rik	112.8991	98.64117	111.876	93.61914	114.7188	110.9521	124.0941	137.9969	130.2887	123.034	133.5145	116.8927
ILMN_2705655	1700030K09Rik	785.9958	813.6829	779.6712	792.375	900.1093	891.917	808.7682	775.5396	719.9749	712.6272	683.8166	674.3353
ILMN_1239871	1700030N03Rik	53.15316	46.62447	50.1146	53.54731	51.68414	45.31281	68.21919	68.29073	63.25457	64.66892	58.63699	51.28226
ILMN_1244621	1700031F05Rik	48.95199	45.14146	55.28858	47.34819	47.61653	48.36559	58.21395	68.66386	70.08242	73.24924	59.04907	56.03395
ILMN_1243172	1700031F05Rik	53.27626	45.45328	48.83817	49.73797	47.80619	46.27285	75.60183	67.13097	55.81426	58.34086	60.73866	52.22367
ILMN_1257676	1700031F13Rik	55.17081	44.92146	49.10002	52.55682	46.31772	42.4178	101.4635	87.9334	68.0993	71.24665	58.29046	58.54346
ILMN_2617673	1700034E13Rik	65.42316	58.52546	68.98877	61.24854	69.78719	66.66119	102.077	96.57695	129.0845	89.79316	90.74683	67.98826
ILMN_2605342	1700034F02Rik	52.04003	39.19139	48.54991	40.65424	39.96199	43.86791	71.87519	75.00539	59.07119	55.55128	57.54391	51.52187
ILMN_2732877	1700034H14Rik	735.2065	647.0806	655.4512	580.8829	598.9033	744.8297	1227.709	1239.1	1199.454	863.9542	896.014	728.9269
ILMN_2685133	1700034H14Rik	2079.195	2188.529	1824.829	1485.429	1679.031	1771.447	3045.51	3305.368	2962.641	2062.883	2236.815	1979.092
ILMN_2684388	1700034H14Rik	97.34206	79.15095	84.86877	80.7577	97.37955	95.56374	142.4719	123.7466	118.2174	114.2362	99.12469	88.82221
ILMN_2897476	1700034H14Rik	844.5513	610.6915	675.1004	629.253	631.949	649.819	1276.706	1305.693	1193.583	815.2687	860.4479	680.4647
ILMN_2615928	1700034H15Rik	62.36847	50.78078	58.85909	58.28224	58.86465	48.94833	76.04422	78.74448	68.12965	83.3644	66.40335	65.59718
ILMN_2862353	1700034I23Rik	51.97148	46.23216	57.14983	51.78656	49.42173	54.80551	77.83371	81.46255	66.32296	68.80622	62.50706	55.58998
ILMN_1239150	1700034I23Rik	58.07257	52.31517	61.89865	67.82502	53.47565	62.91527	81.79472	85.85672	75.83749	109.1187	74.51725	79.99973
ILMN_1254230	1700034J05Rik	50.0578	46.92139	53.04536	54.38376	48.26054	46.94653	83.44041	78.5404	66.12598	75.35903	59.53336	62.56572
ILMN_2547612	1700034M03Rik	70.14064	66.45255	62.51064	63.30022	58.77731	64.80991	94.03196	84.99683	78.95123	84.34106	83.18979	73.65435
ILMN_2613803	1700034O15Rik	54.92756	52.77656	55.54403	58.8109	48.56026	53.32144	76.17931	81.55811	73.90079	78.45211	72.682	61.75204
ILMN_2547610	1700034P14Rik	114.2953	121.975	92.34779	89.32381	83.91682	93.81815	160.4173	136.5479	114.628	114.9105	114.3219	102.8516
ILMN_2672809	1700036A12Rik	73.6728	63.78704	77.19624	67.06941	64.39715	69.75639	102.2091	98.96461	97.26196	71.4781	77.06962	69.38992
ILMN_1242978	1700036D21Rik	61.13858	50.10794	63.05637	64.59852	55.95349	63.22316	81.36263	86.19686	75.63682	78.80312	71.78228	58.31808
ILMN_2837999	1700036D21Rik	49.65298	51.95833	63.07276	51.92626	43.41894	44.05414	86.0222	68.40723	67.26235	67.06712	68.9472	69.48384
ILMN_1250924	1700037C18Rik	88.50759	80.40537	93.98615	89.81862	75.70193	83.46638	99.95018	122.016	108.716	96.97732	94.93738	92.48144
ILMN_2800500	1700037C18Rik	87.076	72.13844	80.8735	87.81705	77.50394	75.52599	118.2524	130.1558	122.0714	114.83	74.16473	96.72348
ILMN_2496139	1700037C18Rik	65.41451	65.72701	59.44282	66.2538	68.96682	58.5834	86.32642	93.88378	76.98586	71.75325	78.77866	79.81094
ILMN_1213070	1700037H04Rik	4546.267	4701.472	4867.841	4375.075	4938.468	5300.879	7844.96	6363.462	5037.697	4601.55	4756.03	3963.135
ILMN_1243439	1700037N05Rik	58.9628	49.19102	54.46264	54.08623	50.01786	49.40914	75.79288	63.0534	71.72843	63.04723	74.18799	57.88197
ILMN_2522224	1700038P13Rik	115.3215	145.6566	134.3507	127.3676	122.7502	127.7579	242.1993	143.6075	114.8358	125.3318	120.4314	102.687
ILMN_2532423	1700039E15Rik	44.86041	50.00574	50.6297	59.0829	45.64594	52.15998	83.53394	69.24072	62.34108	73.02897	51.54662	55.74937
ILMN_2958222	1700039E15Rik	62.89817	59.04427	61.70441	71.22483	51.70569	54.07643	91.22521	75.60709	70.36156	82.57269	65.86203	62.92771
ILMN_1246757	1700040A22Rik	49.3374	44.83662	53.98886	50.9016	46.97449	47.24636	98.16809	77.45195	67.73515	69.03448	62.83976	58.62838
ILMN_2640506	1700040D17Rik	55.88111	38.36763	51.23206	49.34747	42.04216	45.12366	63.85015	68.25342	66.05125	72.1237	58.04419	57.90044
ILMN_1215949	1700040F17Rik	67.85622	41.31112	60.94159	51.5903	54.71482	58.80286	100.0808	75.85043	72.67533	90.71584	63.49401	67.65553
ILMN_2604956	1700040I03Rik	78.36231	55.85882	55.51178	57.25165	55.61408	51.20876	87.99746	64.65286	73.38184	85.59997	70.32689	63.68615
ILMN_2881024	1700040I03Rik	374.9007	289.7947	303.9268	263.764	292.9425	320.1084	850.5082	813.0637	724.5958	419.3083	520.9658	308.7975
ILMN_2687560	1700040L02Rik	47.65823	42.82071	49.07814	48.22489	48.45494	41.72312	64.71394	69.58896	68.09777	71.68486	69.01505	69.8405
ILMN_1237050	1700040N02Rik	49.94578	42.328	51.70679	46.92149	46.69592	45.6595	82.10989	66.43075	56.13901	80.96468	62.90691	63.84504
ILMN_1230440	1700041B20Rik	785.8307	828.8364	772.5609	728.9977	808.996	814.2626	1480.926	1353.388	992.894899999999	731.9348	733.5447	894.7063
ILMN_2737831	1700041B20Rik	72.87937	52.00026	62.61248	59.93033	59.40568	59.3293	94.07304	83.32892	79.89275	87.97218	81.51524	73.94888
ILMN_2598309	1700041C02Rik	45.06763	43.52665	46.399	45.6198	41.65016	43.67452	82.8754	69.83829	55.38614	77.41952	49.13194	52.68549
ILMN_2724985	1700041C02Rik	77.43382	64.96117	65.62942	80.00603	67.66079	71.26661	84.13507	98.42327	84.3998	94.43374	69.33708	81.89812
ILMN_2612108	1700041E20Rik	47.64954	49.70813	50.59155	47.73223	50.24328	38.30931	68.46141	73.92428	59.10652	75.65521	57.70365	62.86737
ILMN_1244939	1700041G16Rik	78.79962	81.5219	79.92429	74.49827	80.12715	65.95473	110.3989	109.9079	94.1277	99.24536	93.09626	87.56689
ILMN_2469459	1700041G16Rik	57.6463	50.19308	50.82772	52.34815	42.45038	44.6071	80.37241	67.24036	71.84761	61.1087	60.82355	61.88774
ILMN_1212664	1700041I07Rik	63.92732	54.04698	60.33438	57.17591	61.12761	60.61432	111.2584	94.53226	77.49163	65.7291	94.46979	84.37903
ILMN_2676754	1700042B14Rik	55.24149	45.85817	52.15947	49.07451	45.23695	43.0171	75.8466	89.26947	66.72408	71.70441	58.06435	54.76995
ILMN_2967254	1700042B14Rik	63.21689	52.12623	63.98077	69.79918	47.58087	60.02436	110.9447	83.37605	84.85316	85.76449	64.92848	65.83704
ILMN_2706547	1700042G07Rik	86.00735	68.16512	86.61564	66.80222	73.76285	79.84337	115.2178	101.6042	81.6142	92.54625	77.72211	79.13542
ILMN_2509914	1700045I11Rik	63.0248	60.16082	64.38515	59.24635	54.89109	54.72631	94.27441	70.72885	75.83102	76.32222	69.81375	61.7999
ILMN_2967255	1700045I19Rik	73.52271	54.3642	64.83404	64.04333	64.42722	61.40939	117.0748	83.8329	72.9848	87.2325	76.54845	64.74904
ILMN_1239313	1700047G07Rik	72.76105	57.50262	66.57882	57.89595	56.01305	59.56984	84.79524	83.31309	92.59917	99.80698	78.1746	78.48477
ILMN_2547667	1700047H18Rik	66.16253	66.41821	59.54387	67.42937	61.29623	65.01828	79.06383	82.54859	84.32859	82.67172	76.20473	72.9267
ILMN_3034034	1700047I17Rik1	305.1357	293.8057	286.9767	300.5478	296.5432	291.4856	472.4381	303.596	260.9074	201.1503	207.6299	309.0409
ILMN_3107690	1700047I17Rik1	974.3991	1079.63	1057.39	1092.54	881.1386	1005.511	2247.914	1611.46	1350.305	1072.492	911.3747	1294.158
ILMN_2655154	1700047I17Rik2	50.11793	33.02171	50.89008	44.82733	51.15978	37.78383	63.77702	61.14427	50.01085	60.77923	53.85376	52.99675
ILMN_2730662	1700047I17Rik2	50.13832	43.52845	52.57069	46.74625	39.00042	40.69307	88.34364	65.57224	61.72334	63.73899	57.82149	53.92831
ILMN_1229119	1700047I17Rik2	53.99213	49.18899	53.86501	55.25376	57.63448	51.33936	76.79749	80.50059	75.00942	82.1535	68.6917	67.6638
ILMN_1214257	1700048F04Rik	57.57929	46.41166	51.51863	55.33126	56.94105	49.05122	62.14107	80.48826	66.94388	68.34837	61.06531	56.96598
ILMN_2479690	1700048O20Rik	56.2502	64.66474	55.68599	54.10907	50.34221	49.72841	89.97063	69.56518	70.75128	83.35599	76.70852	64.14253
ILMN_2451007	1700049G17Rik	51.06455	50.98515	51.05995	59.53926	49.09121	46.43749	77.72545	62.7585	62.06438	73.18645	57.07389	57.26554
ILMN_2986059	1700049G17Rik	86.68938	73.80479	86.30457	77.12747	86.04855	83.3037	78.33178	70.37124	69.79482	83.55367	65.39594	78.63284
ILMN_2416897	1700049J03Rik	54.3201	54.58318	62.64312	57.67501	48.07141	53.81296	97.48314	84.49583	85.12451	82.87041	68.67767	63.54239
ILMN_2598050	1700049K14Rik	54.79189	51.30877	46.03489	50.07673	44.41581	41.58083	58.29272	58.1512	66.03036	59.58269	66.24323	56.63745
ILMN_1215184	1700049L16Rik	60.88511	45.00357	61.78721	51.84641	50.51413	59.76605	74.68932	82.20782	58.50378	68.46422	62.26366	57.50331
ILMN_2600199	1700052I22Rik	58.27887	49.86943	51.56529	51.08596	48.77018	50.53868	79.91857	68.34592	79.72631	79.44338	59.76701	56.49759
ILMN_1219084	1700052K11Rik	340.1504	367.037	322.6432	316.671	256.9048	316.4211	368.6042	407.3766	457.7825	393.1261	331.0073	346.8494
ILMN_2590231	1700052N19Rik	61.89044	52.84119	62.20206	59.10091	53.41009	55.03169	96.17448	89.32053	89.00711	92.67988	66.05544	77.13814
ILMN_2985579	1700052N19Rik	1212.026	1161.108	1112.941	1114.121	1040.565	1223.257	1652.695	1574.009	1200.486	1236.203	1213.39	953.8174
ILMN_1260593	1700052N19Rik	1104.149	1011.318	986.5743	1053.877	929.091399999999	1033.392	1452.377	1247.031	1103.939	1062.74	992.582	874.4579
ILMN_1253228	1700052N19Rik	82.50038	62.93047	64.04258	75.55572	69.48211	71.36688	95.69322	80.03298	85.79685	82.48347	90.4072	97.17364
ILMN_2481117	1700052O22Rik	5183.703	5010.753	4737.163	4701.752	5044.651	5234.521	2812.24	2975.562	2457.724	3346.467	3372.445	3428.463
ILMN_2754185	1700054A03Rik	54.4138	43.84472	57.13975	46.46218	46.05138	44.47734	92.30083	69.18924	61.05205	70.36069	53.11947	60.16792
ILMN_2498539	1700054E11Rik	303.669	362.3121	297.4222	361.4514	347.4185	393.8088	209.7025	318.7612	370.1034	338.8914	348.364	399.6181
ILMN_2678932	1700054F22Rik	64.76881	62.16308	58.01543	61.7287	60.55146	58.16946	106.2949	78.21336	86.42178	89.20068	83.7808	62.61416
ILMN_1219407	1700054N08Rik	183.251	116.6204	108.6701	107.1163	110.5227	139.6948	482.6784	496.6669	394.3748	258.4809	286.0205	127.6133
ILMN_1240442	1700054O13Rik	44.60079	41.9235	53.69306	45.02035	53.63568	40.58759	68.09177	53.88758	53.50578	61.93293	75.28804	45.98477
ILMN_1259618	1700054O19Rik	59.01402	55.73289	51.97134	53.05778	50.31388	41.23257	92.38059	67.47742	74.68867	77.0125	63.51744	60.53662
ILMN_2495245	1700055D16Rik	59.06579	54.10005	53.44524	61.12465	57.50014	51.17351	84.65891	83.21145	59.0637	65.69058	67.1555	72.59953
ILMN_2651224	1700055D18Rik	44.80261	43.1954	44.71694	40.8075	39.30275	41.14745	58.66447	55.91706	56.92219	60.5467	64.32716	52.08983
ILMN_1226573	1700055M20Rik	44.7434	39.15033	48.50335	44.08823	46.58428	43.9577	67.09991	58.76163	51.38436	57.46236	50.35365	51.62314
ILMN_2608638	1700055N04Rik	40.61784	39.4023	45.94454	44.46387	44.40956	46.50909	76.63348	60.46913	59.71636	65.04253	69.78467	51.23314
ILMN_2475761	1700056E22Rik	77.02843	58.59399	63.81627	59.27168	59.31584	64.85735	84.41002	83.07331	84.23141	81.36198	65.46442	76.26959
ILMN_2903992	1700057G04Rik	86.05695	72.63897	70.05301	80.03931	75.37789	65.24668	84.17698	82.21764	83.50914	101.9686	87.92432	62.34177
ILMN_2674684	1700057H15Rik	77.29167	61.50274	70.79227	72.28205	72.37952	62.36597	89.37849	92.03364	84.30611	85.39323	79.34406	71.28323
ILMN_1247752	1700057K13Rik	50.93039	52.65154	55.68676	51.38367	55.9171	49.69975	94.04345	70.44	72.8513	70.78293	57.17929	61.33107
ILMN_2518452	1700058C01Rik	60.7466	39.10619	53.97934	50.99105	48.04746	49.12733	65.19161	72.52695	59.46409	73.01761	51.783	57.15784
ILMN_1243320	1700058C13Rik	46.66008	42.65403	49.66016	45.16712	45.60713	40.5518	77.28082	52.10887	47.25391	74.30647	49.37506	59.37984
ILMN_2443944	1700058G18Rik	51.1836	46.66144	50.31227	40.46444	44.85201	40.98579	83.15252	60.73798	68.05615	55.23112	58.40022	59.62819
ILMN_2673507	1700060C20Rik	58.9558	52.06454	65.67702	60.1162	56.0519	54.25048	103.7166	92.30418	71.75195	76.32057	66.48967	72.91359
ILMN_1240567	1700060J05Rik	49.55397	41.01899	56.1074	53.99236	43.32259	49.19037	67.79851	68.84169	73.05428	77.95833	51.31062	57.8142
ILMN_2936769	1700061G19Rik	62.33627	48.3165	56.61189	54.95016	38.37177	56.02959	74.45757	77.56258	57.66046	76.37306	66.64235	63.6568
ILMN_2551891	1700061G19Rik	57.90505	54.75711	60.02387	57.46326	51.78565	49.56804	96.12843	73.37618	69.57827	69.36525	65.20656	60.24195
ILMN_2674544	1700061G19Rik	55.78261	45.0151	50.9854	54.60569	41.64857	42.80386	84.41251	65.20184	70.21721	60.64812	68.39062	65.54002
ILMN_2431113	1700061I17Rik	67.70493	56.26102	64.24294	62.27639	71.31657	66.79254	93.9577	97.46979	90.80195	93.26002	84.22567	66.14651
ILMN_1245666	1700061J05Rik	86.749	91.59606	87.16562	91.57556	87.68348	94.83122	129.8712	136.8455	115.5594	102.4008	107.7753	93.54852
ILMN_1244141	1700063H04Rik	71.2345	58.84433	76.18244	64.7717	72.69215	78.33345	87.51921	88.46113	105.3164	78.5096	75.54413	71.78924
ILMN_1248923	1700063I17Rik	64.42953	57.48538	52.93907	61.07494	52.37058	47.48126	101.3814	61.22629	74.4248	75.61011	73.45118	64.70905
ILMN_2550130	1700063K16Rik	48.00616	47.17393	57.60558	58.30376	51.59052	49.01524	82.10803	75.22781	85.53267	79.10075	68.44059	65.21767
ILMN_1231614	1700064D17Rik	66.75443	59.37619	61.11913	70.75203	78.49796	69.93681	110.4711	88.27323	76.80296	84.36092	72.09379	74.94461
ILMN_1230507	1700064E03Rik	57.7454	47.96459	46.85648	47.43224	42.97069	46.36137	86.19	65.25217	67.50463	64.05095	54.15429	50.94457
ILMN_2419228	1700065A05Rik	78.71928	64.41445	78.98757	76.99384	68.93811	65.24511	117.1935	86.44785	119.6029	98.93214	80.4799	77.25404
ILMN_2696826	1700065A05Rik	148.3637	174.1521	155.2249	134.3143	152.9695	149.1149	182.5922	200.2536	156.8726	154.5011	146.218	155.2903
ILMN_1243739	1700065A05Rik	77.30631	69.04076	75.2538	71.3192	70.47725	72.98848	98.41279	83.81874	125.5156	89.30222	76.31528	54.16061
ILMN_2636814	1700065D16Rik	52.35902	47.08002	50.56902	48.98634	50.12918	37.97911	75.83003	61.00514	64.75719	72.20175	63.80328	50.77044
ILMN_1240536	1700065I17Rik	48.08573	42.9119	49.4553	47.46094	48.81732	41.63647	72.72803	75.76572	59.70916	78.31481	64.48653	61.88636
ILMN_1221783	1700065J11Rik	44.60393	36.65874	43.56805	44.96965	47.76933	40.98647	67.22994	63.23296	55.42554	70.00665	58.75042	55.66975
ILMN_2645368	1700065O13Rik	126.9761	104.1727	103.4214	107.3951	111.1477	105.5173	147.1681	185.9144	150.37	138.1906	128.4762	82.01965
ILMN_2845839	1700065O13Rik	522.0978	426.4201	435.7404	476.9466	490.6002	505.3665	775.841	1087.011	1021.838	732.7294	766.7375	408.0089
ILMN_2426612	1700066B19Rik	56.03557	46.5814	59.04652	53.31113	48.5151	54.73381	79.75523	68.0723	71.86697	71.45226	69.26946	65.44422
ILMN_1244912	1700066J24Rik	51.85313	53.28812	54.99218	51.44605	54.54256	48.94974	62.99816	58.39105	67.91383	83.81449	64.26276	78.76331
ILMN_2628149	1700066M21Rik	70.37769	59.44495	61.71848	47.49172	59.22778	56.79491	103.6191	120.7219	79.41113	81.84295	73.11145	74.06962
ILMN_2729229	1700067C01Rik	50.53308	40.0572	55.43686	49.83766	45.46902	45.33465	73.55339	59.74806	51.66795	67.7523	62.07037	47.33076
ILMN_1229337	1700067C01Rik	62.89874	60.00119	59.03818	61.44935	59.64041	53.46763	89.40104	90.21066	82.75043	87.24601	64.11123	78.71252
ILMN_2477065	1700067C04Rik	55.74486	50.01583	57.07789	60.28498	49.86567	58.44118	92.77828	74.09214	75.58905	76.26138	70.21781	72.26888
ILMN_2927643	1700067K01Rik	52.46175	47.51783	60.6975	47.78059	66.41939	61.16181	84.20842	89.73674	70.22774	72.89561	77.41113	65.20417
ILMN_2616500	1700067P10Rik	68.15065	63.05518	74.75909	61.38319	70.14055	65.15845	91.44376	96.00682	93.56245	74.95108	72.72171	73.18025
ILMN_1237380	1700069B07Rik	65.69715	52.7529	57.67925	58.05857	68.72446	60.01702	108.3291	73.01036	95.99644	89.51066	85.62008	75.41518
ILMN_1257910	1700069L16Rik	97.28751	80.18147	82.43887	85.85578	87.79964	86.20331	116.2287	109.2641	108.0702	92.83808	100.6025	88.62968
ILMN_1250427	1700071A11Rik	102.5934	107.531	124.9929	123.6957	106.5657	114.5067	153.9271	155.1063	151.934	109.3353	113.6138	101.7849
ILMN_2890399	1700071K01Rik	90.60591	105.1312	109.1576	113.7768	96.37018	100.468	162.0795	180.8546	125.893	113.8983	120.3029	89.56908
ILMN_2593058	1700072E05Rik	55.72217	46.03611	57.16029	44.75987	49.10054	44.79289	61.98561	62.37867	71.05443	72.25081	49.59758	61.44391
ILMN_3080550	1700072E05Rik	66.17044	68.42186	66.4983	68.58437	71.46458	66.12865	88.90675	85.82095	75.28093	90.53806	58.82841	65.54405
ILMN_3160066	1700072E05Rik	53.22254	44.3814	49.45827	48.30581	50.99297	46.03464	79.84385	80.60644	61.56575	95.17153	71.06216	63.70667
ILMN_2496973	1700072H12Rik	43.59959	42.47825	44.40369	44.32181	46.44238	42.54225	63.85601	70.89724	53.92165	69.49731	56.81028	49.99976
ILMN_1244632	1700072I22Rik	97.41347	79.9165	81.46799	90.03195	78.19955	92.81179	143.6099	120.5368	111.9677	104.2309	101.837	109.5327
ILMN_1221428	1700072O05Rik	61.12107	45.32582	63.89521	60.13871	49.79856	52.89083	83.78416	76.44997	63.10637	83.81078	66.51353	73.73888
ILMN_2790902	1700073E17Rik	63.60621	42.65327	43.55209	47.3636	45.71396	42.57276	63.50796	54.76904	55.9278	62.56994	68.24329	63.50126
ILMN_2449074	1700073E17Rik	46.51585	37.81069	41.05475	54.08477	42.72527	44.89166	76.2031	70.19385	57.85129	73.93862	60.97216	46.4414
ILMN_1229981	1700073K01Rik	135.4832	138.2478	144.2087	134.312	129.4298	137.3715	129.6081	122.0923	128.7491	152.4416	139.638	99.47057
ILMN_1245601	1700074A11Rik	54.78685	49.44461	54.92846	48.50739	48.43771	46.22705	102.7768	91.8262	67.64943	74.89803	59.44098	60.8628
ILMN_2695988	1700074P13Rik	53.54889	36.56508	45.03288	45.95675	39.93436	44.40487	58.44509	52.43354	68.85367	64.1793	47.47958	53.63821
ILMN_2864695	1700080E11Rik	86.67594	60.25245	61.92899	68.80622	61.61148	60.39172	110.3577	72.92431	93.68216	84.92049	72.44599	66.62998
ILMN_2456536	1700080G18Rik	81.47556	77.06209	99.12118	89.12775	79.63364	80.46871	113.5418	97.81872	103.5394	100.6402	82.91233	89.27399
ILMN_1227435	1700080O16Rik	45.74442	39.11791	43.4199	42.64513	39.37715	45.70972	68.48259	57.69739	54.3012	74.10139	63.27555	57.84824
ILMN_1225282	1700080P15Rik	61.08092	61.46466	61.08043	53.71189	66.04919	58.75472	82.71668	84.22861	74.01798	73.75629	68.84327	63.30913
ILMN_2547762	1700081D05Rik	67.59226	72.02406	61.01578	63.59406	58.12865	59.04016	110.9215	114.9149	92.79625	97.26559	91.75605	71.0639
ILMN_1246186	1700081D17Rik	84.31638	72.54467	78.19886	75.09444	68.29114	70.10223	107.5603	98.62079	86.12552	83.04446	70.92148	78.13848
ILMN_3097791	1700081D17Rik	54.30713	50.85728	60.16436	53.2316	53.92655	52.25408	76.00608	76.46614	70.84724	90.23129	61.56215	68.81509
ILMN_3021142	1700081D17Rik	65.39926	60.49719	57.47065	66.08749	62.55525	57.72207	77.07732	80.79767	75.24216	81.10702	92.0295	68.32471
ILMN_2613101	1700081D17Rik	43.08023	40.86083	46.38561	49.70828	38.68839	42.19474	58.57904	59.1179	67.15623	59.15356	52.8812	42.88886
ILMN_1220608	1700081H05Rik	74.47202	80.94588	95.13796	94.02876	84.97816	67.05956	128.8461	99.41443	92.31339	76.8369	76.19527	66.92084
ILMN_2426180	1700081L16Rik	43.07766	40.91418	57.79137	47.07872	47.55312	49.89357	75.47804	57.47961	48.03751	57.03809	56.40815	56.70205
ILMN_1239174	1700082G03Rik	74.89713	68.77162	75.14723	73.80897	76.28074	81.72742	96.74781	97.68951	93.81163	94.3977	82.81761	80.02834
ILMN_1221221	1700082M22Rik	63.10721	67.20226	71.8013	70.23756	71.21888	75.76619	86.94829	99.30085	82.12572	97.86205	76.2678	63.12751
ILMN_1229202	1700084C01Rik	60.91862	58.86333	67.13678	58.511	63.10061	66.66451	82.79222	74.4268	74.97445	85.56494	76.50419	65.7864
ILMN_2469494	1700084C01Rik	49.46701	38.06784	53.08674	45.4678	38.95515	42.9407	83.00134	71.00961	65.80368	66.2759	70.40991	64.45439
ILMN_2862026	1700084C01Rik	58.25537	47.42821	60.07341	64.93957	50.92405	49.6536	80.96396	74.09607	76.48322	87.58698	67.54262	61.54818
ILMN_2482446	1700084C06Rik	47.16704	50.16263	55.94559	47.84755	49.05425	44.58981	85.40491	66.7356	67.05862	68.30315	68.0994	58.37767
ILMN_1216439	1700084E18Rik	145.9979	159.3414	162.31	188.1595	162.6476	190.5018	154.9183	149.1182	155.2339	150.9762	140.1048	158.5232
ILMN_2706248	1700084J12Rik	39.39595	41.73932	44.33182	46.65725	48.36264	43.14768	78.50346	73.82559	72.08733	71.11787	57.08895	53.46329
ILMN_2421705	1700084M14Rik	55.60423	49.36869	60.69389	55.42534	49.71331	48.65718	89.69212	88.63113	65.04333	79.7101	54.95984	63.66623
ILMN_1236923	1700084P21Rik	71.58186	64.38423	74.05419	78.223	78.12206	72.91219	94.6637	84.78963	85.81626	94.89265	76.88032	72.68559
ILMN_1215038	1700085A12Rik	48.67439	40.35258	44.85155	40.07244	43.37625	46.37784	75.20282	54.99035	54.56436	70.70717	55.44281	51.97632
ILMN_2494817	1700085A12Rik	53.10694	42.78294	57.01377	53.73918	49.74748	53.3356	73.7805	75.82584	76.5773	68.44554	61.37634	50.31781
ILMN_2514502	1700085B03Rik	138.0603	116.4899	107.9097	117.491	127.5417	118.8861	172.918	146.6056	138.4796	159.7413	126.1948	112.9049
ILMN_2451556	1700085B13Rik	75.52416	79.30914	84.07166	79.51681	90.07234	85.94357	112.1985	104.5426	114.6899	111.8477	107.043	93.09939
ILMN_1215197	1700085C21Rik	50.07787	39.84999	45.62949	41.31129	40.49311	37.43651	65.06248	65.71294	50.48099	69.93552	50.20685	55.11115
ILMN_1230671	1700086D15Rik	58.32674	49.28553	56.79598	53.19735	48.55291	55.88657	89.05561	73.14498	72.79447	71.51814	59.42148	75.09726
ILMN_1216451	1700086E08Rik	56.35449	61.05214	48.17036	69.78081	54.35069	49.31776	86.29085	79.33811	68.33846	74.33285	70.76826	57.17637
ILMN_1221589	1700086G18Rik	78.11048	81.81425	75.03729	68.45909	83.54943	107.3023	98.92551	94.81297	78.8552	96.41876	86.02583	78.74844
ILMN_2761449	1700086L19Rik	58.12032	52.71404	60.38778	52.41983	52.29438	53.59606	81.54818	76.69434	69.70354	69.75858	61.92497	59.61123
ILMN_2473795	1700087I21Rik	97.78903	94.20255	103.4786	90.40505	113.7882	114.264	133.1045	127.3036	123.6034	118.2993	95.44953	115.5043
ILMN_1239196	1700088E04Rik	460.735	526.2596	532.9257	527.4133	522.7355	602.9167	240.6044	377.4698	353.2737	469.4338	458.5668	361.7425
ILMN_2768593	1700090G07Rik	43.93089	45.46785	49.57984	49.8781	51.70374	49.90283	75.54371	72.90112	65.01466	81.55407	67.44822	54.70446
ILMN_2551824	1700091C19Rik	55.58883	44.17942	53.0652	52.62648	52.0841	45.73618	76.51289	71.22513	69.9312	67.8038	65.69412	59.04929
ILMN_1231139	1700091H14Rik	69.4671	70.16724	87.09164	75.39454	70.83797	79.00226	110.0056	117.9713	83.99446	87.76531	87.33452	72.50944
ILMN_2499081	1700091H14Rik	61.43081	43.08102	49.23226	52.97046	45.67004	47.92799	71.51563	61.29037	67.79359	74.63842	58.56859	53.77208
ILMN_2592338	1700092C17Rik	52.5694	48.21595	46.19224	45.46779	49.18998	47.75201	87.00746	70.63177	69.82945	83.42177	62.20522	58.39377
ILMN_1259830	1700092K14Rik	65.50713	50.1156	64.19057	60.89665	66.89333	67.90784	85.38832	85.31934	76.23418	65.78261	70.59433	72.75995
ILMN_2448322	1700092M07Rik	59.741	42.44952	46.63089	53.5284	51.90784	45.78585	79.99074	85.06931	63.06852	58.19027	61.91192	60.3162
ILMN_1225987	1700093E07Rik	62.4523	61.43417	65.16592	70.71552	66.39974	62.8689	77.21864	84.83479	68.51714	71.30731	65.53532	74.41251
ILMN_2636708	1700093J21Rik	63.97069	56.06815	67.06091	67.61424	66.94547	62.67577	87.92064	79.77016	76.70843	82.03362	76.00134	71.36216
ILMN_2736976	1700093K21Rik	58.40436	52.84219	64.31297	54.44333	57.62914	51.16098	82.46229	77.24648	68.11002	78.17544	55.02734	62.61432
ILMN_1242313	1700094C09Rik	76.28336	63.52338	70.33928	67.38338	72.92309	63.52022	115.0982	79.45937	78.09727	93.83052	86.28578	69.77444
ILMN_1259302	1700094D03Rik	72.38419	60.45091	73.04871	56.88591	55.54021	61.25307	91.46049	74.09479	75.4291	87.89477	71.36691	64.88652
ILMN_1224328	1700094G20Rik	51.23959	52.96066	58.26358	57.56565	61.57571	51.41505	88.42765	95.11856	75.70009	85.07308	65.50686	76.51192
ILMN_2441282	1700095D18Rik	51.77215	45.45198	56.49755	49.81838	47.02408	43.37975	86.07485	63.47834	65.64346	69.96706	52.81638	69.15694
ILMN_2459612	1700095D23Rik	85.16747	68.50769	88.27339	74.65574	78.98419	71.96833	120.8522	108.2772	103.5821	106.9809	106.6655	85.37609
ILMN_2696841	1700095G12Rik	51.95018	55.89748	64.4561	47.38329	49.34692	51.6592	96.33275	77.07629	70.93653	83.52719	75.13168	67.43958
ILMN_1219297	1700095J03Rik	52.83947	56.08791	58.60332	52.93822	58.8547	57.64221	86.26888	74.79842	68.51426	79.89771	58.27769	62.89394
ILMN_2547803	1700095J19Rik	63.10491	56.52353	60.08389	59.23434	55.55774	58.96127	82.00774	79.8156	80.48516	87.45135	65.32576	60.96687
ILMN_2704802	1700095K08Rik	84.57961	77.31697	81.01192	70.96735	68.85767	58.92635	112.3875	83.38481	94.87997	88.96459	76.00627	69.72885
ILMN_2670906	1700096C12Rik	87.60187	84.74419	96.94273	113.1619	121.5523	67.86949	127.8513	114.0486	99.37825	107.3314	94.5288	104.2543
ILMN_2548352	1700096C12Rik	48.84922	39.79411	47.32705	50.25751	42.95111	45.31797	63.9369	63.67649	56.16444	65.60423	54.08123	48.72654
ILMN_2452903	1700096P03Rik	47.96698	45.80908	53.1558	46.45868	46.6487	43.19115	74.3867	71.13129	66.03875	73.92806	66.77321	54.7976
ILMN_2491275	1700101C01Rik	51.50014	47.31405	57.25185	46.93578	41.28202	48.70524	68.35568	76.84696	71.70083	64.08789	52.69776	57.31671
ILMN_1215612	1700101E01Rik	54.97085	49.86939	55.95469	52.94262	52.81548	47.64671	74.55668	72.26885	59.90533	67.72456	64.94251	64.2877
ILMN_2547808	1700101I19Rik	51.94989	52.557	48.11273	48.34388	51.39479	45.52645	71.07348	73.53449	62.97895	66.94855	52.51257	60.75557
ILMN_2646254	1700102P08Rik	54.82352	51.45687	69.49323	58.83528	55.15295	66.46496	63.00694	65.36884	67.60754	77.45986	66.03018	62.505
ILMN_1222438	1700104A03Rik	52.51717	42.63461	50.20197	43.64289	45.08	47.32959	58.06335	68.91021	71.63692	66.6835	56.27906	58.01732
ILMN_2471770	1700104B16Rik	47.24017	40.72203	52.14823	48.33113	45.16	47.0609	71.07283	62.53242	68.71205	71.31297	55.5778	51.71214
ILMN_2524503	1700105P06Rik	94.18043	115.5146	130.3951	119.447	119.6877	116.9557	138.7124	110.3565	100.7796	105.4641	88.87923	94.66413
ILMN_1248659	1700105P06Rik	146.1988	226.4938	233.9926	241.2798	239.8112	218.55	178.3487	168.2219	152.2946	160.2357	144.6682	164.7444
ILMN_1213028	1700106J16Rik	62.75642	43.61485	59.02015	49.54214	49.57204	51.54414	70.68206	84.48782	68.28932	59.54813	61.95835	63.05213
ILMN_1242751	1700106N22Rik	65.42828	54.71524	67.38846	60.11423	73.64018	53.62452	77.89326	78.55151	76.97062	76.14924	63.16931	58.43876
ILMN_2628764	1700108F19Rik	60.63364	52.60286	57.45559	54.75467	62.06723	52.61209	90.9017	73.69781	69.32873	76.01448	70.31842	65.46005
ILMN_1260113	1700108K13Rik	57.95019	49.89901	50.53888	56.11819	58.58706	49.78328	94.51649	76.57722	76.44111	73.45361	64.07539	71.66757
ILMN_2701779	1700108L22Rik	92.22264	79.07294	83.82136	81.70265	90.67279	83.01202	140.5725	120.9431	89.51344	93.99094	71.4987	77.11662
ILMN_2724220	1700108M19Rik	52.06589	42.14213	46.44569	57.92529	41.36898	42.81672	75.80259	75.53951	61.91182	60.5477	59.97707	57.51945
ILMN_2446908	1700109F18Rik	55.18878	49.62722	55.38217	49.14689	55.85909	52.73856	75.97644	66.21336	65.96414	67.69524	73.65196	65.09319
ILMN_3005587	1700109H08Rik	83.63043	85.76449	72.38741	71.89758	70.07143	70.68816	92.05981	82.53522	85.89941	81.07963	82.32656	71.2233
ILMN_1225045	1700109H08Rik	204.3226	165.62	250.6486	272.7211	348.8585	299.264	239.369	192.5928	190.5167	196.5109	167.4678	193.4843
ILMN_2471068	1700110M21Rik	54.58771	55.52781	60.18327	53.13448	55.66434	51.58854	76.60347	73.2005	65.22497	68.34343	68.97478	55.88403
ILMN_2462586	1700110N18Rik	43.39257	50.04908	53.38832	51.7518	37.69201	42.06598	72.81875	69.26648	58.66449	70.47665	60.59927	64.24413
ILMN_1231377	1700111D19Rik	68.56308	56.02318	63.45545	69.08801	65.38673	49.22361	82.11201	81.23046	67.93504	82.51241	62.25623	69.46529
ILMN_2420146	1700111E14Rik	46.36589	41.02423	47.5229	44.76603	44.3957	45.37127	65.41631	64.58933	66.56	54.41415	57.25512	54.84749
ILMN_2625085	1700112C13Rik	51.48458	40.58102	51.84513	48.34417	39.74431	48.82473	149.9484	63.10856	69.22081	66.13271	66.90458	56.00869
ILMN_2490580	1700112D23Rik	51.12136	49.72289	63.4446	58.59885	52.59253	52.92513	100.6165	86.58564	71.73314	71.87069	66.71596	72.58233
ILMN_1233120	1700112E06Rik	105.1104	102.5591	104.5362	99.97285	98.76916	107.0191	132.6621	133.6519	94.05453	118.8925	106.1795	102.261
ILMN_2690564	1700112E06Rik	74.02398	72.58389	75.59449	72.16553	68.69365	62.85197	94.83651	67.06168	96.9466	89.84703	83.4418	62.11831
ILMN_2743541	1700112H15Rik	44.75154	38.70886	53.29181	49.25161	45.58382	39.75013	73.38831	59.33523	62.21955	72.5031	58.28842	53.54281
ILMN_1234498	1700112M01Rik	58.89141	43.65698	50.55581	49.87712	46.88688	40.53692	77.79291	53.60605	74.1193	82.36505	65.23853	56.84116
ILMN_1241578	1700112M01Rik	52.96144	47.5503	50.63855	51.37072	49.75839	45.22715	98.70363	86.61195	64.83469	69.00933	66.36442	61.07105
ILMN_2682739	1700113H08Rik	44.33135	41.02847	48.81516	49.98906	35.83522	45.15695	82.29782	63.56196	73.34122	67.84474	74.19948	54.73778
ILMN_2550189	1700113I01Rik	77.4383	68.23521	75.88669	64.92914	79.31495	76.72082	142.2316	126.9628	93.50936	92.39945	100.7403	79.38482
ILMN_2662036	1700113I22Rik	515.7717	427.9386	417.2276	421.3752	425.654	539.4979	600.5117	490.8677	584.3845	542.5361	525.9149	525.5804
ILMN_2596569	1700113I22Rik	477.325	434.8727	409.6653	378.7103	391.0549	444.5012	615.2527	422.5169	506.8474	551.366	487.8594	493.9825
ILMN_2689749	1700113O17Rik	92.59174	74.68777	83.35815	78.31627	93.20162	87.58829	122.2768	107.6834	104.8473	96.72112	91.77386	82.36482
ILMN_2745860	1700116B05Rik	43.8096	42.48688	46.0743	46.29916	40.28294	47.12813	72.06369	55.52977	56.36322	66.4101	56.61966	46.19704
ILMN_3163424	1700120B06Rik	72.88499	51.88914	68.16867	67.12645	53.49389	62.55234	90.47459	80.80077	75.0029	91.2795	80.13442	67.16788
ILMN_2547729	1700120B22Rik	55.68414	47.29183	55.6824	45.09771	48.82499	40.10616	63.41447	62.00312	67.00637	63.76278	57.42094	48.81258
ILMN_2634870	1700120B22Rik	67.70517	64.95345	61.70954	69.9852	65.88075	59.07391	121.2788	95.45014	89.14757	82.96495	80.72738	78.07484
ILMN_1257166	1700120C01Rik	59.86293	47.27349	52.03743	52.29741	44.73429	47.38877	59.67901	67.60535	60.98876	62.38374	58.5789	60.03371
ILMN_1258006	1700120C14Rik	102.6682	93.47502	108.1506	99.88734	99.08339	120.4783	169.5877	165.8205	140.0854	141.9813	131.3512	104.9293
ILMN_1231746	1700120J03Rik	68.70115	63.15042	71.34879	71.13804	67.03345	67.36978	115.1293	89.11357	90.36996	90.56482	94.52979	84.06422
ILMN_2754497	1700120K04Rik	54.80257	48.24237	56.9161	47.86761	47.93577	47.79058	77.13702	67.0094	70.40216	62.02064	54.87423	49.8877
ILMN_2547818	1700121M19Rik	47.72446	55.22199	55.77408	59.76643	52.92916	50.43207	109.0612	73.62103	77.13129	83.7829	63.49057	63.91965
ILMN_1215484	1700122O11Rik	52.04701	44.8553	43.01414	46.45292	45.12776	45.90546	72.35733	65.35991	67.18282	59.01605	50.00877	53.7333
ILMN_2429477	1700123A16Rik	53.43265	44.44463	54.32221	45.7378	48.288	45.80073	75.73924	72.60348	64.23465	67.94112	59.67727	59.07552
ILMN_1221985	1700123A16Rik	666.477	756.108	706.4236	616.0359	539.877	616.5707	851.5115	891.9279	790.9233	662.6524	691.6607	529.8492
ILMN_2863712	1700123D08Rik	114.1478	89.9313	134.0092	124.7471	93.75224	112.9796	125.2548	99.50902	93.77286	105.5132	98.28567	102.6173
ILMN_1260105	1700123D08Rik	57.98695	42.79179	47.77015	54.29996	53.53214	43.97204	74.56849	79.99099	65.8551	70.94704	51.26369	61.98457
ILMN_1250640	1700123I01Rik	43.00321	39.87849	39.52979	46.13302	40.08021	42.56775	76.47422	52.06898	55.87334	56.54298	49.78908	48.78089
ILMN_1237160	1700123J19Rik	56.44326	49.04767	54.50995	46.75162	46.36432	44.91408	84.18456	74.75715	63.8778	71.14127	67.10718	57.38665
ILMN_2760476	1700123K08Rik	77.37063	81.86716	77.52901	60.86732	67.1305	61.30103	80.7261	86.51368	84.30608	86.12853	68.46416	102.981
ILMN_2648526	1700123K08Rik	48.04473	41.98231	55.70259	48.58557	49.10643	43.49973	71.40839	62.65522	62.17471	64.85324	58.2224	53.18417
ILMN_2925702	1700123L14Rik	64.60112	48.53772	56.64682	52.90202	50.20308	57.92192	72.69696	71.10093	85.16241	79.40468	60.58739	71.58018
ILMN_1253133	1700123L14Rik	70.64123	50.29898	60.23705	69.92175	62.03814	61.45396	95.42096	96.09991	73.7767	80.10842	64.1087	76.57639
ILMN_1231321	1700123M08Rik	56.77896	48.32864	55.1793	52.40902	55.07659	50.10879	95.39385	60.11462	68.7458	72.3166	58.22365	65.07846
ILMN_2471507	1700123O12Rik	59.84353	44.95619	53.7039	56.77205	51.10652	52.98265	90.53125	84.39455	62.66678	88.35753	66.02003	63.89474
ILMN_2597332	1700123O20Rik	430.7652	395.3133	457.6043	384.1664	413.0749	430.1389	528.6611	492.8555	449.7577	386.88	375.5067	344.5447
ILMN_2999447	1700123O20Rik	4336.593	5221.11	5335.467	5561.192	5385.062	5635.572	5285.687	5160.883	5412.81	4819.843	4081.537	5136.604
ILMN_1232008	1700124K17Rik	54.01259	50.26717	54.15251	55.09834	55.13791	52.79083	84.06693	74.52084	69.18308	89.35549	68.81111	58.8538
ILMN_2541614	1700124P09Rik	48.53002	41.62976	45.79288	44.20674	36.31426	45.93987	58.00333	70.74969	60.86138	74.48747	58.22131	65.11372
ILMN_2604873	1700124P09Rik	47.98125	48.29982	50.9287	43.57009	53.37898	48.18582	55.91405	66.19798	58.95384	65.7732	48.32598	53.91583
ILMN_2603608	1700125D06Rik	69.7393	60.71112	62.63058	59.95221	55.40331	47.47615	80.81458	79.9903	75.1591	85.84382	61.68401	70.65782
ILMN_1237057	1700125F08Rik	46.67955	40.26853	49.09642	55.45036	46.80864	46.53113	79.31596	66.73016	57.54723	66.10545	55.04831	66.14173
ILMN_1214957	1700125H20Rik	74.14726	63.50079	70.62807	62.48701	67.64285	70.5694	105.5383	87.35996	74.24303	76.83482	67.57186	70.4564
ILMN_2550168	1700126L06Rik	92.23656	73.73	72.53864	59.75658	82.97079	76.69246	110.795	104.6813	95.58095	82.03294	88.68671	77.40876
ILMN_2607572	1700126L10Rik	66.47231	48.83537	59.37037	58.84425	58.49448	53.96886	92.98549	80.15059	79.57928	71.73163	65.47915	55.43132
ILMN_2855371	1700127D06Rik	56.34257	56.01361	58.52888	49.42767	57.64223	47.99943	70.92937	69.76745	67.81442	74.68414	72.27541	56.88065
ILMN_2453606	1700127F24Rik	58.81658	58.3563	53.60897	55.77546	50.62559	54.21011	100.038	72.12212	73.34746	59.12609	64.25668	60.10876
ILMN_2450718	1700127G21Rik	84.18002	70.14372	82.93594	68.16702	72.72272	71.18896	97.17577	93.52699	106.707	98.47765	84.32158	77.45847
ILMN_2500207	1700128E19Rik	47.924	42.11873	51.66877	54.47986	49.85532	43.87286	82.55763	56.24046	60.78647	61.30227	53.68802	51.71661
ILMN_2709557	1700128F08Rik	59.89301	44.97798	55.67134	53.50217	45.88825	46.07561	84.90479	70.93524	88.15891	69.21722	72.74838	58.29599
ILMN_1219593	1700129C05Rik	54.88642	51.40656	56.58425	54.73048	52.33491	42.0525	74.75524	73.66154	82.26939	67.90635	80.14994	67.79182
ILMN_1224390	1700129I04Rik	129.4666	133.7486	113.9988	112.0043	113.6435	138.5388	138.2511	134.3097	129.2645	124.9851	124.4422	122.3165
ILMN_2793688	1700129I15Rik	55.15969	49.69915	54.1372	48.41604	44.40207	54.68769	61.05859	67.36397	60.86491	61.06177	61.15551	48.17707
ILMN_2429783	1700129I15Rik	73.36292	61.06626	62.3042	69.5001	57.9119	60.32821	105.9759	93.8255	89.15596	75.07456	71.03075	67.19451
ILMN_1245773	1700129L04Rik	51.02087	48.31267	51.38734	49.97137	46.85532	53.61178	70.99425	72.82642	61.83488	90.42191	56.95948	59.45247
ILMN_1246137	1810005K13Rik	61.4879	56.55651	62.18128	51.38005	59.69213	52.10248	94.3566	91.21342	80.05992	81.57001	80.53378	63.41256
ILMN_2773491	1810006K21Rik	11451.33	10936.11	10504.63	10673.69	9931.904	11967.62	14513.93	14351.29	16249.29	14480.04	15127.2	10838.02
ILMN_2543616	1810006O10Rik	96.1786	72.07708	94.30822	90.08194	102.4344	69.42982	129.418	150.8939	117.4792	106.8023	90.26065	100.7699
ILMN_1231213	1810007A24Rik	53.03017	42.81427	43.20479	47.31431	44.27584	41.9643	62.44602	51.87445	61.31117	62.06964	52.02593	48.28271
ILMN_2671528	1810007E14Rik	51.54979	46.09222	53.53853	47.58809	39.89539	44.54838	76.30608	57.1711	71.5507	64.4738	58.85649	55.90103
ILMN_2681311	1810007M14Rik	162.3512	150.1095	185.987	144.6373	148.179	122.4241	151.3369	135.71	132.6134	121.9369	103.4036	97.37811
ILMN_1228596	1810007M14Rik	59.78862	55.66246	48.97887	56.57052	61.2933	56.20162	105.8799	74.23462	60.67719	83.47806	62.39911	66.36331
ILMN_2719322	1810007P19Rik	354.0619	359.6932	335.1008	301.4854	315.56	366.9022	381.4776	612.8295	542.2943	464.7487	503.1682	325.3968
ILMN_2629400	1810007P19Rik	73.06937	61.30812	76.01666	60.48235	60.6965	58.59421	88.88185	90.04442	78.60504	86.34182	74.15623	77.17503
ILMN_2839142	1810008A18Rik	836.7703	786.7277	735.6008	701.8196	780.6872	829.3379	978.738599999999	897.5408	806.0375	748.7588	613.8113	613.8242
ILMN_2839145	1810008A18Rik	1036.673	935.7152	1015.659	1079.998	1226.037	1353.276	1335.037	1238.026	1045.716	987.5613	979.6704	976.1216
ILMN_2483117	1810008K04Rik	104.6226	97.98184	109.6462	100.2335	113.3249	66.15264	146.6101	119.8055	109.0938	120.054	106.2809	106.4518
ILMN_2632811	1810008K16Rik	47.83393	37.80081	49.00053	49.00056	56.8564	42.33139	65.21317	69.44809	64.89905	74.04197	66.63454	57.08384
ILMN_2463630	1810008K20Rik	61.14965	54.01781	50.34486	65.93438	50.41393	47.40483	79.41581	82.81841	68.09504	75.39253	75.92763	61.79274
ILMN_1245211	1810008N23Rik	51.69263	39.49052	47.28843	45.20542	50.50365	39.53587	56.98307	64.81799	56.01715	59.11843	62.28186	50.34131
ILMN_1221262	1810009A15Rik	2222.428	2305.363	2443.348	2461.871	2273.857	2455.62	3156.812	3432.161	3379.405	2132.566	2359.115	1956.996
ILMN_2872246	1810009A15Rik	301.8152	346.5817	303.6976	358.424	257.4979	263.0288	392.5765	490.8391	414.0399	302.2736	312.784	212.0053
ILMN_2543672	1810009H17Rik	70.09592	56.05997	62.83318	64.63023	54.11663	63.11114	106.5874	80.41405	78.49568	99.78596	88.028	67.54314
ILMN_2631712	1810009J06Rik	54.78837	46.05238	55.70295	58.0476	49.40765	48.03703	90.70507	64.20995	71.97666	73.06975	64.96136	58.47448
ILMN_2641751	1810009K13Rik	388.0238	372.6737	407.7166	384.1369	421.3839	384.7947	803.934600000001	702.7626	624.6639	394.4239	424.1388	434.3168
ILMN_2764607	1810009N02Rik	292.1392	222.1064	193.9818	193.1777	167.1357	237.4553	417.1663	368.4004	323.6602	242.5593	298.4404	193.53
ILMN_2742293	1810009O10Rik	3075.617	3391.764	3425.274	3167.152	2944.89	3053.612	4177.882	3891.569	3677.645	3060.601	3026.655	3216.996
ILMN_2757087	1810009O10Rik	238.3445	221.9585	242.5806	238.1363	250.069	247.6301	335.6848	271.5299	264.8353	247.3902	218.7253	241.1345
ILMN_2498219	1810009O10Rik	44.82027	51.16141	53.91002	53.13094	41.13338	42.52502	74.03899	73.86263	56.17849	64.89425	62.62337	49.34107
ILMN_2636041	1810010D01Rik	80.6111	64.53001	60.49042	59.83622	45.51282	62.59124	94.06864	93.08926	79.76543	88.16981	74.34657	67.43908
ILMN_2616099	1810010H24Rik	54.68364	41.95852	45.16728	40.1248	40.39945	38.26336	70.03745	65.14115	59.74313	57.45587	47.55978	59.64819
ILMN_1259404	1810010K12Rik	68.59377	57.13218	70.29137	70.19682	57.94247	75.44551	73.76181	81.65257	69.99319	78.09828	77.69862	57.55178
ILMN_2728429	1810010M01Rik	45.25312	42.26154	51.06356	45.43717	50.97289	44.35936	69.36967	54.06796	57.76336	55.5168	57.71466	57.50281
ILMN_1259018	1810011H11Rik	58.45232	55.40943	60.2835	56.26593	53.33373	61.70683	79.00252	87.93955	79.27588	82.86742	66.78226	68.64426
ILMN_1222269	1810011H11Rik	47.33785	38.71868	49.62436	52.09204	43.64791	48.06955	81.37074	84.22447	67.85683	69.06887	69.43319	70.56054
ILMN_1240968	1810011O10Rik	42.95452	43.48881	53.20832	43.55	42.57785	41.15637	65.60705	61.40696	61.65645	68.83665	54.45462	54.63801
ILMN_1254307	1810011O10Rik	127.3391	127.3037	138.6444	135.7658	132.0265	155.0377	91.31158	98.4857	81.04546	90.64489	89.29114	99.55109
ILMN_2663788	1810012K16Rik	72.62202	57.36818	74.23302	66.88631	70.64333	62.0768	71.2105	73.69228	91.14623	87.99164	70.2338	78.65347
ILMN_1229428	1810012P15Rik	56.85692	44.40328	51.7578	57.06139	50.85184	48.39737	67.68765	69.62978	61.95684	68.308	70.10742	53.62272
ILMN_2774244	1810013B01Rik	783.369	528.3553	500.6616	465.6599	549.491	591.8091	816.9568	870.851700000001	763.196	902.6301	897.3047	757.0541
ILMN_2746704	1810013D10Rik	3529.374	3284.638	3345.524	3143.868	3583.245	4101.027	3250.304	3385.828	3712.689	3164.508	3338.198	3684.031
ILMN_2543624	1810013D15Rik	72.6858	51.17367	59.94978	56.74212	66.10924	56.0997	108.7037	79.29183	77.32634	98.23654	73.64734	74.38183
ILMN_2587978	1810013L24Rik	83.15543	76.04842	74.65147	78.06606	67.60777	70.89696	113.4076	86.06345	79.54147	91.30527	74.98607	79.46076
ILMN_1260569	1810013L24Rik	435.0895	432.8723	356.6743	322.696	336.7478	431.1097	534.6422	449.2657	373.4055	335.9576	299.7377	304.3946
ILMN_2616630	1810013L24Rik	791.5689	853.6235	833.5113	842.5731	904.9974	892.5151	1557.464	1283.923	988.5088	1105.089	1022.96	760.9556
ILMN_2447068	1810013L24Rik	54.81714	49.66908	55.924	52.50472	51.20041	50.66924	99.46119	86.71358	68.71072	73.42571	57.62844	61.80403
ILMN_1251065	1810014F10Rik	201.5859	202.2205	189.4687	179.8103	194.5887	183.9316	168.4359	190.6506	196.6617	215.1155	195.8401	196.1631
ILMN_2883952	1810015A11Rik	286.2843	307.4846	285.866	251.9426	293.3231	351.9926	403.541	514.384	435.9494	264.6292	241.5182	248.5454
ILMN_2621791	1810015A11Rik	65.22228	51.27124	58.60543	49.87309	51.41704	56.83735	83.15085	80.91702	62.8835	74.17622	75.48332	64.84439
ILMN_2456401	1810015C11Rik	644.8308	785.2917	955.5775	1037.654	990.97	802.304	395.8756	409.92	436.5515	462.8088	405.8353	727.952
ILMN_1237614	1810015H18Rik	48.83347	44.47578	52.91713	51.36697	46.53736	43.71897	64.95759	69.50966	48.04654	62.69067	53.84595	53.63569
ILMN_2743524	1810017N16Rik	199.2111	170.6902	178.6919	191.6192	152.2936	156.4226	254.8215	233.0555	199.3217	178.6878	173.1085	149.7205
ILMN_2774587	1810018F18Rik	108.6829	97.69429	116.6479	109.4157	101.8269	115.2522	139.9116	129.8442	127.4331	105.5817	97.57468	107.3777
ILMN_1227679	1810019D21Rik	80.02666	69.35571	73.10106	63.42489	68.58105	79.07216	113.4292	127.703	101.4057	100.5177	89.10687	76.52177
ILMN_2703678	1810019J16Rik	50.34246	50.42952	56.70945	47.67592	46.39001	45.88248	74.86538	60.032	73.57105	56.88903	50.26044	54.87085
ILMN_2543655	1810020C02Rik	374.894	227.3588	221.6324	205.9668	190.0424	230.7093	438.8045	926.943200000001	738.1905	521.7522	471.5664	257.1675
ILMN_2896944	1810020D17Rik	1761.906	1637.651	1447.957	1560.491	1456.852	1681.047	1806.682	1927.708	2239.387	1933.964	2018.056	1510.866
ILMN_2970899	1810020G14Rik	72.19672	57.18923	79.03073	73.05843	60.61134	54.8152	94.17134	65.97677	80.6554	78.61477	91.33376	73.54147
ILMN_2970900	1810020G14Rik	69.05775	56.44719	66.40726	53.77658	61.03279	63.97044	107.2623	77.43037	80.6823	70.98493	68.79301	59.2008
ILMN_2597810	1810020G14Rik	63.59701	58.33706	72.28861	65.65808	67.48144	46.30505	99.71163	63.47701	69.25938	77.69874	65.79418	62.56848
ILMN_2678808	1810020O05Rik	77.8267	91.07809	77.05103	72.72789	72.44439	94.50043	100.251	94.98214	87.65742	87.61785	74.27541	94.8219
ILMN_2604310	1810022C23Rik	87.95496	76.56262	74.84843	73.20937	76.06275	77.97157	103.3871	106.402	103.9788	100.7927	81.78147	79.40308
ILMN_2684402	1810022K09Rik	2157.027	3284.886	2354.735	2949.976	2189.483	2272.37	3931.72	4482.525	3111.657	2006.986	2145.266	1996.714
ILMN_2745462	1810022O10Rik	241.4665	276.9904	215.5993	211.0002	193.7238	127.8487	187.4003	188.0326	164.8079	197.7955	187.962	226.1593
ILMN_2745463	1810022O10Rik	295.1425	331.6598	267.0463	255.4519	234.5294	152.3376	245.9091	221.48	215.4604	264.0644	225.2436	308.8341
ILMN_1232995	1810023F06Rik	48.4094	38.24757	51.26082	46.15	43.11195	42.62571	66.22578	67.2526	65.66578	69.22958	55.30777	52.03167
ILMN_2596821	1810024B03Rik	64.70264	63.12598	65.01804	68.62096	76.25342	67.78831	109.1049	88.53782	75.89493	92.46386	83.60215	72.91291
ILMN_1253900	1810026B05Rik	2676.17	3449.644	3193.255	3211.786	3027.424	2986.476	2795.565	2984.852	2692.915	2203.633	2300.726	3107.874
ILMN_2645517	1810026B05Rik	50.75333	39.47472	54.01591	56.95836	46.59545	44.42251	69.56312	66.19608	65.90961	73.99224	46.78409	56.17039
ILMN_2912439	1810026J23Rik	1505.897	1779.233	1596.742	1873.542	1715.069	1694.873	2043.104	1810.711	1549.628	1856.12	1569.461	1175.04
ILMN_2543711	1810027L02Rik	85.47162	81.65996	96.45116	98.58175	76.41444	77.60572	120.974	97.13053	92.18643	102.7137	102.0891	78.60732
ILMN_1231718	1810027O10Rik	1105.419	1020.328	1042.688	1005.331	1065.587	1076.429	830.7739	872.8315	752.9767	1059.503	911.5213	639.8852
ILMN_2875089	1810027O10Rik	14760.92	14054	13569.82	14721	16615.41	16938.48	13506.65	14011.21	16208.77	18053.79	18894.49	14634.75
ILMN_1221829	1810028F09Rik	53.73169	46.31142	54.02495	55.84422	52.74088	50.40075	72.30641	71.28806	60.44636	61.92506	59.59634	55.60357
ILMN_2647318	1810029B16Rik	47.34705	41.651	54.8362	45.88615	50.56089	45.79796	79.99492	61.82956	67.77023	70.29716	66.59524	58.34942
ILMN_2701207	1810029B16Rik	79.31821	73.88722	81.69575	81.76942	78.70175	68.5752	108.0025	100.1897	93.38795	117.9298	86.46859	73.15025
ILMN_2980898	1810030J14Rik	98.50375	78.93506	86.72469	74.38528	76.54771	95.55693	94.26996	108.9019	98.43165	112.7869	77.7375	97.50613
ILMN_1225061	1810030J14Rik	62.31108	46.61157	55.63966	54.96296	47.41036	45.9948	82.26598	69.8576	66.95004	61.8368	67.47768	56.28998
ILMN_1246756	1810030N24Rik	595.457	601.1627	613.3173	572.6996	681.0993	613.7051	548.8723	589.1636	656.311	570.0033	609.568	608.135
ILMN_2873180	1810030N24Rik	2876.073	3379.197	2976.075	2748.579	2816.22	3150.679	3325.848	3773.943	3939.522	3394.198	3202.355	3032.273
ILMN_2447708	1810030N24Rik	38.9023	33.96127	50.74601	45.49157	47.99683	44.19333	73.39275	59.93496	47.68234	67.18822	59.43906	52.60419
ILMN_1221983	1810030N24Rik	558.9529	661.758	504.0486	649.5565	545.1518	545.8463	517.5804	529.8561	507.8985	478.8113	411.3002	500.9955
ILMN_2646649	1810030O07Rik	54.81668	48.9915	64.05067	48.47937	47.46312	58.2699	94.67878	66.26495	76.33182	73.48984	89.57376	66.31293
ILMN_2592449	1810031K17Rik	214.8944	216.556	242.4144	260.4378	242.9985	200.26	216.9289	196.0315	196.682	246.5463	199.8956	237.5551
ILMN_1230176	1810032O08Rik	2205.424	2294.361	1903.483	2219.906	1816.693	2334.701	2080.555	1607.039	1495.97	906.8312	1003.563	2555.14
ILMN_1226923	1810032O08Rik	220.858	162.8433	210.6164	231.5005	235.3572	178.2067	383.0187	374.5634	248.6553	158.8049	140.8206	179.2915
ILMN_2770148	1810032O08Rik	51.34308	46.39228	45.77939	50.25655	42.60203	40.93588	72.78175	56.28912	50.1194	63.60617	53.9698	50.18806
ILMN_2712151	1810033B17Rik	98.94755	70.12038	85.25503	83.25295	86.51945	85.2027	133.4471	106.1459	117.8827	106.7904	104.3857	99.00909
ILMN_2888940	1810033M07Rik	75.29209	88.85281	80.61219	73.99153	79.39402	86.35569	106.4261	79.77384	93.00536	97.68186	93.25179	90.83284
ILMN_1244756	1810034K20Rik	76.75771	68.32666	66.87379	69.33238	78.3704	56.87211	88.64662	83.00253	96.20654	92.25227	67.8073	73.65674
ILMN_1239860	1810035L17Rik	189.0975	189.4837	179.6664	226.9338	180.3708	207.8498	251.0404	242.2627	192.4125	165.0818	185.2809	170.7798
ILMN_2684667	1810035L17Rik	2228.781	2523.156	2236.402	2688.681	2108.333	2599.199	4220.958	3672.728	3218.339	2596.035	2583.5	2037.129
ILMN_2724415	1810037C20Rik	1590.624	1863.324	1537.291	1534.608	1591.061	1777.848	1890.387	1723.594	1490.615	1335.782	1248.566	1431.29
ILMN_2602607	1810037I17Rik	6910.18	7380.418	7344.925	7396.026	6955.281	8501.352	14246.43	10979.82	11969.53	10027.24	9925.587	7280.906
ILMN_2446990	1810037K07Rik	70.04314	48.28041	61.97961	54.14441	56.24718	59.50867	87.62744	85.99194	72.43939	70.94763	67.78389	69.85876
ILMN_1252623	1810037O03Rik	91.68788	72.48064	85.10088	86.00237	97.81365	96.73967	114.8491	118.4259	97.91681	107.075	95.78105	88.52391
ILMN_1255516	1810041L15Rik	61.58848	46.72026	55.42294	55.03176	60.97611	53.94844	63.73056	66.61602	71.64319	72.93497	62.48008	49.30472
ILMN_2630355	1810041L15Rik	48.84256	40.25718	56.95707	45.41803	48.59484	44.69711	91.7268	64.18803	68.09335	70.74116	52.46309	52.59883
ILMN_2449725	1810043G02Rik	194.7624	165.0641	204.3194	205.6052	190.6846	185.7377	266.6991	278.6098	214.5799	225.106	210.1127	151.9284
ILMN_2706652	1810043G02Rik	352.7917	290.0433	313.7214	275.1008	243.8417	287.8946	498.4003	419.8182	422.1939	422.3189	413.7632	284.9731
ILMN_1247153	1810043G02Rik	69.31114	65.68824	67.5428	63.35808	67.29755	61.52649	84.96459	83.19611	87.26938	85.49812	77.43768	62.56879
ILMN_1245809	1810043H04Rik	573.7672	635.9255	658.4394	647.791	595.7242	739.3832	1031.164	808.0527	807.5135	795.0283	789.239	541.2161
ILMN_1241445	1810043H04Rik	64.59334	60.08838	64.4408	62.01727	55.17611	75.41044	94.14137	73.76377	65.19221	85.36559	66.68435	63.02415
ILMN_2544418	1810043M20Rik	237.9924	214.485	187.2609	173.943	175.9051	118.934	246.724	175.7072	216.3857	162.9374	156.31	188.8805
ILMN_1213868	1810044B20Rik	67.37231	52.77071	71.6797	58.46899	53.83392	62.51746	89.70729	82.5106	81.09915	77.73161	59.07167	65.94905
ILMN_2417430	1810044D09Rik	142.1817	124.4727	128.5703	130.063	108.6244	130.389	207.8884	192.435	227.4982	174.7282	185.1492	156.7192
ILMN_1250709	1810046J19Rik	8204.06	7530.024	6904.178	7025.481	6777.688	7780.796	8547.763	10336.43	10289.9	11093.71	9937.487	6797.577
ILMN_1245825	1810046K07Rik	52.74084	49.90537	51.9039	56.13834	44.05766	45.78532	83.00621	67.7639	73.22102	76.79401	60.56899	60.856
ILMN_2546511	1810047B09Rik	54.84349	50.50106	59.7192	51.88728	46.93284	47.97617	70.3725	77.96452	67.0539	67.03609	76.55515	53.00784
ILMN_1226013	1810047J07Rik	80.42229	57.41728	59.47879	64.46081	60.64646	65.39265	89.83993	82.41627	84.70462	83.91956	73.1936	60.22733
ILMN_1232635	1810047K05Rik	88.81868	86.21217	94.49561	76.05311	87.1664	85.72439	191.1376	162.7179	129.5548	111.3124	112.4109	92.42247
ILMN_2555935	1810047K05Rik	111.0086	96.76821	93.99352	107.6212	105.4718	97.86979	192.1584	171.871	159.2119	124.3084	103.7436	93.36238
ILMN_2637272	1810047O18Rik	54.6342	54.98234	68.92023	62.34696	57.79902	57.16396	78.66788	99.13565	73.05384	91.21627	75.29245	64.72266
ILMN_2419559	1810048J11Rik	52.79119	48.06358	53.61842	54.84602	40.29734	50.53019	66.72604	70.62329	66.42243	65.8654	56.04194	55.58355
ILMN_2856187	1810048J11Rik	358.9576	397.8443	394.2162	356.0048	340.4425	310.8534	370.2375	322.2469	268.2479	280.9687	257.1693	221.7275
ILMN_2718627	1810048J11Rik	64.53287	61.26425	68.92805	62.78232	63.09124	63.63421	92.67488	92.07298	70.53977	81.98312	58.95102	67.74149
ILMN_2680665	1810049H13Rik	661.6957	527.7394	472.1181	449.1104	437.9688	641.3148	569.4157	994.1378	1025.977	786.6837	706.4838	580.4401
ILMN_3104915	1810049H19Rik	55.93702	57.55946	50.04714	47.084	52.86123	45.17433	53.91849	72.74605	57.43204	57.30807	52.19447	46.92879
ILMN_2547852	1810049N02Rik	61.75647	55.86302	67.37947	58.82875	63.69715	65.1051	81.01748	70.22874	73.8132	70.30125	73.71781	69.15857
ILMN_2749728	1810049O03Rik	449.7183	406.9248	376.8066	390.5414	381.8773	439.7211	386.8052	454.0693	457.4571	386.6267	398.9686	504.6907
ILMN_2508057	1810053B01Rik	50.79259	55.14558	56.12226	57.9552	57.80225	48.34755	87.36328	57.64696	64.70406	62.40573	57.32684	51.57298
ILMN_1245075	1810054D07Rik	70.47358	80.7724	72.27636	66.576	71.26204	72.97911	118.5685	102.9043	102.49	82.85754	78.91582	81.17326
ILMN_2616129	1810055D05Rik	54.7544	45.32427	52.80352	50.42617	52.54428	56.56176	85.48141	73.40342	59.1894	68.90939	68.05638	59.3293
ILMN_2620131	1810055E12Rik	96.93063	103.5682	112.4669	96.50967	100.1042	97.98522	145.1195	122.7345	142.1805	115.6574	86.39569	96.37505
ILMN_2637624	1810055E12Rik	576.0241	848.0585	674.7697	607.0491	564.2023	453.7879	630.9832	623.5441	431.1053	380.3499	451.1824	326.782
ILMN_2805697	1810055E12Rik	1691.51	2279.757	2230.188	2048.114	2218.297	1535.047	1927.272	1800.34	1524.886	1216.725	1232.003	1204.898
ILMN_2650275	1810055G02Rik	5633.083	7101.379	6450.277	6198.079	5490.169	6478.76	9288.19	7615.531	6272.173	5051.974	5075.796	5427.113
ILMN_2703032	1810057B09Rik	57.42912	50.17916	58.15062	53.43187	51.78169	48.84735	79.31573	61.54775	60.81272	71.35802	64.31121	57.85648
ILMN_2474061	1810058I24Rik	617.2442	778.7193	596.8503	598.9549	599.9268	574.78	411.0699	465.9327	315.7674	519.7026	349.9409	366.851
ILMN_2508719	1810058I24Rik	93.7616	93.47648	100.3914	90.36565	105.8859	96.69469	126.1723	133.7067	127.3074	114.1528	104.5533	98.52853
ILMN_1219213	1810058M03Rik	435.2305	487.0243	422.3354	422.6721	408.2112	521.2895	493.3704	557.1722	522.6882	593.9492	587.9559	425.486
ILMN_2447050	1810058N15Rik	50.65047	48.32688	51.57806	49.85757	49.08707	50.02367	59.20339	64.20133	59.48521	86.55335	57.58715	67.22637
ILMN_2544124	1810060C03Rik	95.91723	80.94901	98.44403	88.12152	93.49727	83.97781	124.8458	137.8305	116.9272	104.9509	89.63052	86.32668
ILMN_2590627	1810062G17Rik	253.6353	241.7308	229.2966	209.3307	207.5601	274.3662	307.7922	493.8391	470.7487	313.6476	348.9572	231.2117
ILMN_2675733	1810062O14Rik	129.8787	136.8528	131.5115	119.9711	144.6638	152.1956	177.0696	165.0279	154.4364	165.1897	152.6914	136.1434
ILMN_2580847	1810062O14Rik	69.30938	61.42761	72.26418	59.85152	60.75765	56.00225	96.40379	87.61832	95.01474	89.28444	106.7311	86.27538
ILMN_1237579	1810062O18Rik	217.3017	224.2562	248.3998	256.4263	256.7142	229.9171	184.3266	220.3855	275.6319	230.0688	224.3519	278.5094
ILMN_1235281	1810063B05Rik	1834.559	1883.736	1533.886	1623.677	1324.359	1261.731	2363.564	1657.43	1397.558	1588.003	1285.813	1586.192
ILMN_2633223	1810063B07Rik	686.7183	701.0952	732.7274	769.1465	775.6846	880.4647	861.7549	937.1609	910.8865	863.1995	786.1251	688.6521
ILMN_2858523	1810064F22Rik	9305.813	8743.047	7574.528	9565.663	8596.698	11422.6	14635.95	14833.51	12753.74	6910.1	9786.112	8210.484
ILMN_1257583	1810064F22Rik	54.90751	53.03682	49.53732	48.05879	46.37577	48.39559	103.0544	85.69933	73.45615	79.84563	57.11516	55.47763
ILMN_2450866	1810064L21Rik	81.17524	56.21379	71.03697	67.12901	57.01663	56.70255	105.1412	93.71014	78.97974	80.57755	74.45249	67.05693
ILMN_1259760	1810064L21Rik	269.599	251.7651	280.3167	295.0959	254.8882	262.2287	253.5522	260.8278	252.5527	230.4294	202.4036	234.426
ILMN_1241864	1810065E05Rik	51.55838	36.99191	55.10957	47.1213	43.68098	41.43414	68.42282	74.57507	68.38293	63.96051	67.62207	58.57603
ILMN_2609121	1810073H04Rik	52.48957	42.25622	56.41715	48.36256	43.51899	43.97914	70.93682	70.90654	59.89782	68.97902	56.31773	59.90834
ILMN_1259340	1810073M12Rik	148.9052	162.6752	137.5825	121.7687	126.7	143.9401	210.7862	179.9178	154.4682	144.2991	140.4597	136.9288
ILMN_2430203	1810073N04Rik	57.06931	51.19174	57.27595	61.28783	52.91518	51.16276	101.3887	77.53719	71.65274	80.968	70.80354	66.79899
ILMN_2578541	1810073N04Rik	81.42583	76.37365	86.80574	97.74368	109.2815	97.67418	114.133	119.7969	88.56823	124.4242	99.49153	86.41606
ILMN_1238246	1810074P20Rik	550.8948	576.1073	522.4827	502.5037	507.1435	602.5541	544.6205	724.4977	635.8521	554.4663	516.6556	469.7598
ILMN_2927924	1810074P20Rik	163.3293	194.0253	166.2623	152.365	124.9942	135.3793	225.8009	171.6599	177.6541	179.0292	144.845	133.1586
ILMN_1224227	1810074P20Rik	48.58809	39.00597	47.07026	49.96786	48.80905	49.62775	72.52993	67.16833	65.70517	74.56573	76.19219	81.51426
ILMN_1251423	2010001A14Rik	191.0691	180.2044	182.95	193.5362	143.9357	169.9147	188.1259	210.1385	205.7212	191.4917	222.9243	169.1127
ILMN_1229483	2010001E11Rik	51.62675	42.74454	52.6387	49.71306	45.6498	43.27567	84.92374	60.20971	62.15078	70.1573	51.00053	51.08103
ILMN_2550089	2010001F03Rik	130.8571	106.8412	123.2004	120.1033	104.1206	122.8893	219.0865	213.0882	200.0782	174.2058	152.3067	121.8407
ILMN_2435302	2010001H16Rik	941.7776	1092.666	1055.309	819.5882	915.9435	981.913	850.4773	801.9702	779.2404	913.9547	842.1014	951.4965
ILMN_2759088	2010001J22Rik	62.29856	54.84332	65.74429	49.16872	50.91012	46.91657	83.65573	86.29663	84.14272	81.36961	63.04723	64.06284
ILMN_1251371	2010001J22Rik	63.03704	48.52953	64.36574	54.63026	55.99761	54.08746	75.21651	64.2727	80.34007	66.11266	69.86545	70.98055
ILMN_1223481	2010001M05Rik	64.68289	45.49696	46.13342	53.12886	45.50334	42.90991	76.59673	74.46449	63.97159	78.5727	58.09901	61.21367
ILMN_2485410	2010001M06Rik	90.49491	71.9306	86.43962	76.60663	66.67814	74.58491	121.1867	93.47131	101.3224	94.41941	76.22528	81.74957
ILMN_2613601	2010001M09Rik	74.4355	68.96565	77.30125	74.9882	83.47077	70.95506	85.92155	88.97766	85.2287	87.01225	92.37001	79.02259
ILMN_1244093	2010001P08Rik	60.0435	43.14333	55.5451	48.79903	59.91046	54.78926	75.72175	63.68507	68.31543	72.80772	59.17482	52.42267
ILMN_2509445	2010001P20Rik	59.90845	55.27937	57.34506	50.0646	48.53412	46.56601	85.7803	77.03671	68.90916	75.05374	70.04229	54.74035
ILMN_2544111	2010002A02Rik	72.86082	70.40438	73.81301	69.79382	66.3492	55.94565	97.24323	74.57547	73.019	92.09559	67.07372	76.64119
ILMN_2693141	2010002M12Rik	54.71664	48.18359	51.86239	48.16402	41.75046	56.65206	83.49953	81.71694	64.04398	74.71263	64.07751	60.43016
ILMN_2706014	2010002N04Rik	53.2444	62.1548	55.16639	55.55838	51.49304	56.59765	67.13804	72.67493	66.18353	60.59207	60.72281	57.46641
ILMN_1219704	2010003H20Rik	60.45444	43.09036	68.35654	57.1049	55.37885	42.91656	80.1852	68.91054	71.10942	64.82769	51.09816	64.67892
ILMN_2968032	2010003J03Rik	598.053	717.6642	740.2805	690.011	699.5735	789.4693	716.2369	792.2577	618.6198	430.4938	391.9904	737.056
ILMN_1220873	2010003K11Rik	57.34607	45.52684	50.17001	54.16261	42.97417	42.99845	76.53638	63.77391	68.48355	69.38239	59.78118	46.6961
ILMN_2477136	2010003K15Rik	69.32767	53.81375	63.52381	50.15776	63.05873	55.59782	85.50118	80.88091	78.81739	67.74502	89.51083	68.59863
ILMN_2523427	2010003O02Rik	66.34381	55.13311	66.64104	62.58519	57.85745	52.34971	71.55827	70.89756	58.60316	81.65941	61.02761	64.6682
ILMN_2807665	2010003O18Rik	3447.759	3428.951	3243.828	3347.347	3283.128	3580.212	5062.492	5629.591	4729.082	3287.127	3268.464	4061.628
ILMN_2753761	2010004A03Rik	252.4156	261.0198	259.4791	243.9086	176.4769	330.8879	135.5269	231.6914	148.0317	265.8032	211.0751	139.9963
ILMN_2436369	2010004M13Rik	334.3019	343.829	309.2946	304.0275	327.4843	404.9057	339.9526	398.44	414.062	385.3977	382.4906	315.5926
ILMN_1237109	2010004N17Rik	224.5762	187.9933	198.3758	187.0984	170.303	210.7311	372.1779	288.8423	256.6118	234.8622	230.4942	190.3367
ILMN_2544126	2010005E20Rik	178.7593	161.9007	144.5997	139.4791	153.1799	158.4242	273.9633	264.8284	231.0256	165.9915	166.3812	210.1418
ILMN_1234774	2010005H15Rik	57.48141	46.13893	58.25173	50.90581	50.27116	42.60695	86.35365	67.69681	85.75703	69.98461	58.23449	59.08864
ILMN_3128270	2010005J08Rik	105.3405	113.643	103.6653	112.6318	108.656	112.791	147.3936	120.0321	122.8017	129.4147	132.5246	103.1985
ILMN_1226228	2010005J08Rik	568.5144	590.9171	544.4535	548.2604	571.7303	625.7178	821.7092	719.9982	753.9194	647.5038	703.7242	504.4751
ILMN_1219459	2010005J08Rik	368.485	369.7004	367.9429	341.869	339.574	302.1505	400.4475	318.6549	327.7644	375.5034	392.2663	347.2151
ILMN_2488997	2010005O13Rik	768.0977	927.639599999999	803.8843	927.6122	903.8435	752.5504	737.0744	457.0967	453.7338	737.1257	538.9963	434.703
ILMN_1247581	2010005O13Rik	62.0853	46.82901	52.40393	51.88475	54.1071	51.2011	94.73457	74.34783	77.35641	71.20763	67.79869	61.09635
ILMN_1252288	2010007H06Rik	67.40704	76.03101	74.50788	72.33344	74.4497	69.11376	75.20988	58.69108	61.53434	80.14391	63.29945	68.00816
ILMN_2662283	2010007H12Rik	1979.223	2249.326	2157.505	1908.233	1896.303	2273.37	3718.393	4409.417	3546.218	2487.176	2699.777	1817.455
ILMN_1227103	2010007H12Rik	677.2051	634.9665	638.578	612.0869	528.31	737.1828	1249.981	1118.878	1039.19	800.8045	751.9489	637.3931
ILMN_1220626	2010007K12Rik	328.1489	354.7027	439.8207	425.4936	534.4324	407.546	369.2434	323.5113	271.9456	295.1411	266.6343	293.8203
ILMN_2629923	2010007L08Rik	74.64808	65.26093	60.84768	67.02967	63.97478	65.79149	107.8262	117.2117	95.43612	80.27922	68.02212	71.96969
ILMN_2738548	2010007L18Rik	102.4744	114.0417	101.4415	106.1067	123.6307	95.88601	133.1757	123.8012	102.9695	91.87434	106.0461	81.13161
ILMN_2616612	2010008E23Rik	203.6696	176.0214	177.25	187.7157	167.4349	181.1723	193.3906	208.3509	180.0081	194.6807	175.029	158.2003
ILMN_1251270	2010009J12Rik	369.688	498.9648	425.8892	422.7255	417.8674	396.4063	319.8553	395.7308	363.6133	349.6764	313.2763	286.6869
ILMN_2702016	2010011I20Rik	149.4408	204.5971	182.3449	175.7934	176.5879	197.7732	163.296	130.0842	116.1674	151.4214	121.3817	134.6405
ILMN_2748300	2010012O05Rik	61.62195	73.54424	66.05005	69.1345	56.26853	66.7224	94.57162	91.05434	89.81257	104.4702	80.11687	79.23112
ILMN_1256124	2010013E09Rik	48.53631	46.19008	64.92117	55.65676	55.47081	46.57926	68.80298	58.32448	62.36237	69.98094	59.30412	56.2114
ILMN_1249677	2010015J01Rik	92.99355	87.63549	107.8989	122.5976	117.2155	106.7841	98.59423	123.3634	90.06226	84.56499	68.84743	85.19228
ILMN_3162434	2010015L04Rik	69.59883	68.75519	75.2916	73.40228	74.22437	64.63622	97.95136	88.21777	84.85699	80.21275	72.30976	69.00132
ILMN_1239523	2010015P12Rik	226.9883	270.5026	307.6815	356.1276	332.6269	284.9971	342.9522	247.1213	268.3797	206.1877	195.0308	279.6413
ILMN_2520264	2010016I18Rik	59.20517	57.85439	59.13432	75.96716	60.49731	53.34549	72.7739	58.81804	69.03944	72.23679	69.62102	67.35478
ILMN_2670427	2010100O12Rik	1966.925	2514.346	1835.052	2262.528	2702.409	2157.87	2119.671	2618.038	2494.044	2163.554	1900.29	1717.838
ILMN_1228094	2010100O12Rik	213.3134	199.2192	193.9495	245.9484	227.9341	222.1516	345.8216	321.6235	290.8102	295.2129	289.4313	220.3412
ILMN_2612627	2010106E10Rik	60.55497	56.6492	61.87959	52.47971	62.61737	58.60882	80.22716	61.80063	83.94405	65.557	70.15131	59.80508
ILMN_1258638	2010106G01Rik	68.30695	54.87912	55.67809	54.79237	58.71063	50.39042	81.0589	85.55284	72.71624	64.50475	58.96809	64.32025
ILMN_1252689	2010106G01Rik	694.887	923.9139	682.3629	528.7895	587.6144	582.1619	595.2458	645.7724	553.4279	532.6573	580.6869	479.6002
ILMN_2914347	2010106G01Rik	52.20978	46.11686	51.56121	55.29208	49.10979	52.50476	92.64464	67.8159	73.21723	55.57663	65.86452	52.95718
ILMN_1239677	2010107E04Rik	9266	7804.06	8175.509	8296.191	7874.316	8494.694	12229.39	12420.8	12558.17	11970.72	11432.36	8413.466
ILMN_2520710	2010107G12Rik	78.24483	55.85582	67.07121	59.04145	56.18998	58.69411	110.5073	72.2673	93.22518	81.48426	76.04962	81.60577
ILMN_2975295	2010107G12Rik	91.54768	89.96275	92.33395	106.4194	81.72568	86.5803	153.448	98.88129	84.57452	116.6854	103.4369	81.95394
ILMN_2803564	2010107G23Rik	68.28466	61.96561	61.60395	60.14795	62.56398	53.01678	90.49484	86.90428	79.19803	117.2263	78.4824	57.63691
ILMN_2669608	2010107H07Rik	6438.035	8873.59	7625.017	7492.046	6420.128	8805.848	6056.772	6720.433	6260.829	8552.929	7640.331	4527.349
ILMN_2598981	2010109A12Rik	57.49993	43.04082	59.21137	64.47626	50.62381	49.26911	97.49705	82.1408	74.72398	76.77259	58.35218	60.2073
ILMN_2436984	2010109I03Rik	45.93953	39.71376	49.56417	45.04721	44.51511	39.81773	59.66677	50.81197	53.3294	52.99615	45.20322	43.87236
ILMN_2617977	2010109I03Rik	50.4976	50.53523	56.78909	41.60818	54.02155	47.57278	80.76123	71.26994	57.53646	59.46957	54.90565	53.30468
ILMN_2595921	2010109K11Rik	52.03784	40.98229	51.88348	43.6405	44.45459	40.65701	71.57263	58.09542	57.02356	61.65948	62.1374	49.38349
ILMN_2443980	2010110I21Rik	47.51465	35.93465	45.93435	44.27197	47.63689	42.14067	66.80391	53.60738	51.96664	61.45935	51.39931	49.86384
ILMN_2492936	2010110K16Rik	1166.343	1236.815	1098.027	1319.956	1315.757	1181.568	1037.888	1108.27	999.6721	998.4054	1024.642	932.4324
ILMN_2696163	2010110P09Rik	51.61284	44.50829	47.82197	41.43218	44.98624	44.29067	66.09278	62.90539	62.14067	69.33233	50.93139	60.041
ILMN_2623255	2010111I01Rik	56.10107	43.27733	53.30078	51.89382	51.76664	49.71406	67.15955	75.59364	69.7183	68.60508	61.81062	61.76767
ILMN_2838372	2010111I01Rik	337.7136	380.3026	357.2532	364.8059	396.8078	400.7721	776.9083	422.0926	405.7872	430.3299	376.8702	377.9468
ILMN_1233026	2010203O07Rik	162.4225	191.5781	169.1399	180.698	171.763	170.8259	327.0932	214.723	184.3208	149.7111	150.6663	131.5587
ILMN_2522062	2010204K13Rik	77.90099	77.64948	84.00792	91.0589	80.94104	89.96297	147.4409	106.0602	84.70822	96.66536	75.28712	87.84563
ILMN_1246382	2010204K13Rik	291.5829	351.981	325.4051	293.4829	305.9782	437.1269	1049.058	1032.366	751.5366	432.3133	487.2897	245.4429
ILMN_1224576	2010204K13Rik	51.42963	45.05983	54.82155	47.35652	55.46825	44.3654	73.14462	68.42193	78.7464	76.13909	61.54686	68.97538
ILMN_2746320	2010204N08Rik	58.04066	46.60757	57.75283	55.33892	46.77729	48.47634	74.7837	85.41898	84.82383	73.94833	62.78152	60.53535
ILMN_3139952	2010204N08Rik	153.6216	149.0403	163.6695	149.3429	146.0909	146.2204	157.4756	200.008	170.9418	200.2719	158.2959	145.544
ILMN_2514939	2010204O13Rik	107.3152	99.10711	121.29	110.2789	106.8715	107.1338	98.12583	99.71301	85.2323	97.78891	76.65079	79.12713
ILMN_1242356	2010205O06Rik	597.1317	614.236	506.1406	604.2797	540.3476	354.8561	516.0461	473.4153	438.4847	589.126	508.7435	624.7287
ILMN_2702868	2010209O12Rik	130.3857	135.4419	139.12	148.6838	117.2721	125.9255	137.2727	153.8289	156.5902	162.4216	169.0112	92.75835
ILMN_1245276	2010300C02Rik	53.88531	47.0358	55.0002	48.00531	51.53281	50.92461	85.68385	76.10442	70.67835	76.76311	67.43849	53.89867
ILMN_2546307	2010301N04Rik	101.084	89.4797	85.56699	82.66943	78.11221	95.50468	148.3211	138.5937	117.5841	111.1656	93.19393	86.07432
ILMN_2869524	2010305A19Rik	142.571	179.7575	186.6453	210.299	222.2588	156.9351	205.9478	163.3421	111.5599	141.3988	134.8942	129.34
ILMN_2770438	2010305A19Rik	56.125	50.31948	60.8931	53.60339	48.98697	54.7823	83.20964	80.55029	61.25302	85.42004	68.59076	65.04613
ILMN_1213090	2010305C02Rik	68.35063	57.63967	73.62746	60.34642	64.32823	67.15801	93.36907	103.6057	93.37703	92.60246	66.36306	62.82365
ILMN_2657682	2010308M01Rik	75.56951	72.38612	79.24604	65.02412	74.715	54.76215	95.97169	68.79999	84.21915	93.2368	60.59879	67.8209
ILMN_2642188	2010309E21Rik	49.28843	39.01197	46.6398	43.66796	47.57071	48.89955	72.67017	74.03996	51.0189	62.4229	46.53238	52.68031
ILMN_2648047	2010309E21Rik	143.1246	127.7771	129.1827	131.6923	127.9912	145.6047	146.2756	149.1574	126.7152	133.4495	107.9191	117.0963
ILMN_1236481	2010309J24Rik	86.16781	94.89857	97.74622	100.4836	94.05386	77.90256	211.1331	128.0601	123.2544	99.16498	100.7428	101.4013
ILMN_1239234	2010309L07Rik	6000.731	6383.201	6053.596	6398.566	6718.76	6528.365	5146.598	5137.281	4539.683	5885.414	5205.183	5640.684
ILMN_1241035	2010311D03Rik	2579.058	2459.418	2627.637	2118.822	2765.479	3651.435	3783.719	4246.894	3351.475	2562.77	2404.116	2582.532
ILMN_1213034	2010312A17Rik	104.646	79.0666	94.18001	93.0952	78.5943	85.17113	111.3036	131.2415	122.9116	109.233	104.8601	94.62044
ILMN_1237803	2010313D22Rik	366.6475	330.3638	369.8074	366.4481	497.6683	546.7705	320.5817	331.7919	271.0417	367.1938	333.7245	387.2014
ILMN_1218312	2010317E24Rik	179.0278	123.341	107.588	108.3722	88.10934	140.7733	1115.188	836.1339	764.7897	287.9179	407.8456	124.0472
ILMN_2475211	2010320M18Rik	696.3207	1073.773	889.6534	932.7922	713.6809	883.286	570.9745	492.987	553.6055	666.4677	639.5959	656.354
ILMN_2423249	2010321I05Rik	1297.828	1206.885	1261.04	1450.594	1322.326	1364.914	1767.946	1743.639	1636.785	1445.849	1484.392	1361.502
ILMN_3124226	2010321M09Rik	1770.244	1753.315	1683.199	1687.415	1639.078	1765.486	2915.857	2376.966	2089.584	1794.272	1884.786	1598.438
ILMN_1217039	2010321M09Rik	1301.311	1532.947	1190.152	1226.954	1184.101	1379.876	1841.582	1466.105	1212.082	1345.017	1214.598	958.8378
ILMN_2488532	20198505_4692_rc	63.82108	54.49018	66.0443	57.62071	52.16801	56.43251	99.9634	89.07949	81.66262	80.11345	62.36422	59.80105
ILMN_2436736	20198505_5605	63.27564	66.68839	72.40246	58.16195	58.23292	67.84667	77.95836	101.241	81.88523	87.82954	86.07729	85.21333
ILMN_2448279	21716071_3233_rc	71.37975	77.65991	68.44466	76.28098	80.01795	68.425	113.743	109.3771	99.31231	90.81315	86.82782	73.19411
ILMN_2477833	21716071_6081_rc	50.29683	50.55234	55.61106	46.7489	54.77253	59.61332	80.32503	98.75452	84.20248	76.45352	67.59901	64.66872
ILMN_2678637	2200001I15Rik	78.10816	64.1942	84.29549	69.6465	62.52686	69.12027	108.3776	104.3058	94.55949	86.63671	81.93661	67.56539
ILMN_2447216	2200001K16Rik	84.61617	74.93103	77.89983	73.83876	72.711	79.11495	105.0523	90.25763	91.03245	99.18143	91.59844	74.10537
ILMN_2418811	2200002D01Rik	85.18211	74.09427	71.02438	81.68533	72.21699	74.78558	119.9002	112.7958	85.58178	74.1917	78.1383	87.42615
ILMN_2670295	2200002J24Rik	52.04204	43.84244	53.39921	52.70892	46.5939	52.65076	67.39784	78.0159	69.46836	78.10535	65.00787	56.52829
ILMN_1256157	2200002K05Rik	48.50154	43.55783	52.45692	55.33056	49.97471	45.76159	66.89224	63.19744	74.72713	74.96553	53.33818	47.74518
ILMN_2547840	2200005K02Rik	117.7522	141.3474	113.5479	95.76172	102.4656	61.18325	217.9621	139.0428	140.6995	127.1451	123.7686	87.93663
ILMN_2710359	2210003I03Rik	55.72051	44.60098	49.63305	46.98426	49.67159	48.20992	101.1386	60.6699	62.54594	65.35752	65.86802	51.63931
ILMN_2429915	2210008F06Rik	76.84666	79.06473	72.49203	79.25704	71.19646	77.46046	97.82771	86.0268	70.28372	103.9752	80.74944	71.5912
ILMN_1214290	2210008N01Rik	155.2557	132.7428	158.4364	172.5535	191.7883	164.9885	282.487	275.6894	201.166	143.7221	155.9859	186.5837
ILMN_1244042	2210009F20Rik	46.37787	41.0522	48.15235	50.66034	40.07011	47.84605	67.0631	63.86354	52.95741	67.45969	59.99462	59.19184
ILMN_2441242	2210009G21Rik	137.3331	94.18208	119.7263	120.4653	107.1822	101.6923	136.0203	151.2805	145.7916	140.3059	130.1548	110.5586
ILMN_3072319	2210009G21Rik	84.05759	96.63192	106.398	95.82848	105.8705	88.70882	156.4081	110.765	118.4973	114.2172	112.9042	103.6289
ILMN_3151129	2210009G21Rik	94.28706	71.43522	87.66399	76.70229	84.48252	58.86438	90.92182	109.059	105.3065	88.44226	79.50348	78.33096
ILMN_2776139	2210010B09Rik	120.2169	102.8665	92.39458	88.70656	82.89479	71.30872	92.26785	117.2028	94.44174	84.42498	86.53465	81.29832
ILMN_1223827	2210010B09Rik	80.3165	63.94114	68.66557	75.1709	61.06605	61.1154	114.9593	112.9975	99.28603	83.13271	80.98309	78.43543
ILMN_2684115	2210010C04Rik	55.56221	52.30051	53.62571	54.31482	51.66464	55.67852	77.81956	92.05432	75.38676	100.8494	62.63954	60.88902
ILMN_1229099	2210010C17Rik	55.72814	46.78455	55.73571	41.75717	45.7215	45.07015	68.02213	71.98825	68.11395	72.90741	62.39815	60.3393
ILMN_2599306	2210010L05Rik	53.10147	37.61638	43.18807	49.19265	55.40895	47.80397	73.67407	47.765	71.1326	62.71521	48.65113	48.43716
ILMN_2612238	2210010L05Rik	88.72717	79.38162	86.53748	72.89865	89.26521	82.52113	133.4191	99.72588	92.77053	99.47186	77.44189	75.64417
ILMN_2752436	2210010N04Rik	285.9989	313.1695	356.0085	287.5883	298.0873	332.8525	271.4094	239.7826	226.8789	309.8109	280.0076	241.101
ILMN_2767825	2210011C24Rik	60.81564	70.26731	73.1188	67.38953	63.67163	60.1458	105.8977	80.92019	85.26217	96.94061	66.19888	67.26105
ILMN_1232391	2210011G09Rik	1097.437	1065.914	861.6835	872.3976	1065.729	1034.614	1049.051	1250.477	1179.233	1017.268	1114.36	1013.346
ILMN_1228812	2210012C09Rik	58.07442	45.32397	57.35802	46.84124	48.22145	51.88356	88.25283	76.80669	61.562	61.41898	64.57171	55.73628
ILMN_1244534	2210012C09Rik	64.73697	58.33113	57.7955	61.80934	57.51304	58.13696	86.0789	85.73133	75.17016	78.17405	52.11333	54.28981
ILMN_2615110	2210012G02Rik	65.96416	54.74557	61.80294	54.5413	66.48986	48.68226	102.6863	77.86934	62.89739	74.43455	66.47021	65.74117
ILMN_2751248	2210012G02Rik	438.0595	507.3462	476.4733	511.1073	503.0258	531.6363	534.3644	582.2211	557.5837	484.9503	524.962	482.0484
ILMN_1247919	2210012G02Rik	103.4025	129.5562	115.0425	111.5694	111.02	90.6425	103.4344	86.14573	88.05411	98.48651	102.5039	114.0975
ILMN_1226642	2210012G02Rik	111.6823	95.16904	79.7979	91.51751	83.58946	66.0657	115.8325	86.80127	90.21882	99.8058	109.3003	90.37292
ILMN_2769893	2210013K02Rik	163.3271	145.5958	145.7306	143.9418	145.2915	142.3111	194.3759	144.8915	155.8509	144.0116	135.2163	124.6668
ILMN_2750864	2210013O21Rik	11860.79	11803.23	11348.09	11655.07	10402.88	13069.18	14391.8	17673.29	16378.56	14151.6	13221.62	12054.65
ILMN_2511327	2210015D19Rik	219.0932	219.1113	243.7986	251.3606	225.3562	259.4284	205.1844	224.3324	193.5853	218.8061	209.3567	214.4006
ILMN_1259535	2210015D19Rik	647.0176	552.408	544.2631	597.9775	593.1687	524.9687	729.9963	797.7242	797.1268	618.452	712.7559	557.2079
ILMN_2544510	2210015D19Rik	110.7929	119.0406	112.981	122.0338	103.7905	74.60884	143.7553	132.9113	121.4365	112.9074	108.6639	114.1727
ILMN_2548379	2210015K02Rik	179.834	217.8004	196.2476	179.3453	171.99	235.4338	362.0074	206.5913	207.1106	263.8713	223.1223	143.822
ILMN_1238628	2210016F16Rik	67.32506	49.30787	53.01966	49.73309	45.02341	51.78994	79.95321	77.00143	69.50475	90.76927	63.16894	52.79071
ILMN_1251123	2210016L21Rik	68.11257	49.11713	62.00622	56.42783	73.23016	81.48275	98.83984	86.91927	86.99522	93.16046	70.38805	66.77485
ILMN_1247760	2210016L21Rik	1011.802	810.457	894.3278	842.8948	618.6328	743.0092	1589.879	1318.974	1269.143	1239.296	1340.137	928.8441
ILMN_2622891	2210016L21Rik	976.6498	809.7076	804.1434	789.6147	668.4551	600.187	1155.292	1002.894	1122.316	1034.324	1056.657	775.7444
ILMN_2548302	2210017A09Rik	55.10268	51.79898	55.70395	53.6105	54.93094	43.98444	96.13639	68.79103	61.88256	71.84534	59.92831	61.40082
ILMN_2447538	2210018M11Rik	3860.965	3231.69	3170.245	3340.554	3685.417	3723.947	5186.354	4328.429	3364.479	3399.79	3370.401	2910.841
ILMN_2521686	2210018M11Rik	152.1384	95.97758	105.5838	119.0595	112.8744	121.9665	220.9771	126.1751	146.1015	119.6726	144.2047	116.6784
ILMN_1253453	2210018M11Rik	595.4596	543.327	550.2108	535.7212	549.955	559.7537	649.6462	766.2394	640.8256	567.9932	529.3929	522.4365
ILMN_1248831	2210019E14Rik	97.86489	102.2917	92.8964	95.2513	95.56879	101.2092	142.0396	134.5138	124.5097	107.8896	102.566	93.07591
ILMN_2643326	2210020M01Rik	60.14069	49.85438	55.22917	52.51377	52.62934	47.17495	79.56834	80.65003	62.61322	72.54366	63.95811	68.23816
ILMN_2778076	2210021J22Rik	158.2181	146.2031	144.0952	145.7528	148.6698	146.5808	180.5693	174.3327	148.4849	132.8044	119.2171	134.7713
ILMN_2781118	2210021J22Rik	544.006	555.4678	567.6122	549.5602	560.3057	595.2178	653.9899	617.1619	552.6005	493.3015	445.1511	599.5877
ILMN_1260322	2210022J03Rik	68.42689	58.67952	63.10637	50.93267	55.24106	50.32834	124.4626	90.10006	70.22762	88.70395	73.32584	64.37878
ILMN_2895284	2210023G05Rik	94.98289	88.35284	94.54223	84.11134	84.77711	74.51569	120.068	133.9309	115.7368	89.06538	110.3168	88.67587
ILMN_1247906	2210023G05Rik	77.40858	67.05837	79.97568	72.33033	67.30193	90.42456	88.73771	95.09596	104.0066	89.2876	76.49483	78.38355
ILMN_2430051	2210037E17Rik	200.5658	184.4623	210.6135	209.7363	196.4026	186.687	150.0952	155.9035	130.145	151.3873	131.3994	197.8752
ILMN_2809656	2210038L17Rik	107.0121	96.53896	121.4819	122.1097	116.9172	98.06281	146.0558	133.8861	133.3261	130.2008	131.6326	107.1724
ILMN_2466574	2210038L17Rik	59.38161	52.78176	61.19939	59.27745	65.16	54.69333	97.61957	89.97312	80.82529	82.18409	77.34942	69.75391
ILMN_2551902	2210039O17Rik	668.2136	656.322	598.39	604.5613	530.274	772.4697	731.3395	804.7631	875.9948	867.6344	810.4506	641.0342
ILMN_2606641	2210403N09Rik	49.51374	43.51644	54.17682	48.10617	46.3219	42.15299	67.92076	64.49319	72.99004	63.59246	79.32488	53.82175
ILMN_1255591	2210404I19Rik	53.62264	50.15498	51.52272	54.08464	52.23042	52.86278	75.17082	70.14508	71.82928	68.79945	55.87946	58.5969
ILMN_2648317	2210404O07Rik	52.7682	48.61706	57.59854	60.18516	53.17866	54.46985	78.53323	69.3707	64.59626	78.08427	66.85339	60.61342
ILMN_2480480	2210404O09Rik	61.09793	53.12453	59.3915	60.31774	52.98576	57.16755	106.898	79.23088	86.01517	78.75867	68.18897	74.4089
ILMN_1247001	2210406O10Rik	53.20607	42.92151	58.64313	40.28164	48.06953	53.67308	71.65923	73.56906	66.86577	103.856	63.05169	68.53023
ILMN_1226767	2210407C18Rik	66.23402	57.9351	67.6227	64.29461	72.29053	65.09982	84.4256	78.62403	75.95135	79.54743	85.81184	62.34985
ILMN_2544572	2210407N10Rik	197.1422	168.8143	153.6453	137.8434	143.2121	156.4346	295.7197	267.573	238.2086	181.7828	211.5639	163.0309
ILMN_2483811	2210408F11Rik	187.8237	245.4234	221.9411	224.4973	242.7728	262.3242	281.552	242.4671	213.0675	248.6376	227.1381	183.5733
ILMN_2455904	2210408F21Rik	109.3088	135.3653	107.3106	106.8807	104.6419	128.0477	172.476	223.4007	122.26	169.7095	106.021	89.72495
ILMN_2587929	2210408I21Rik	115.7272	104.7904	97.54929	103.1797	103.6402	100.3202	140.7669	134.5229	123.2097	129.5155	103.1463	97.18987
ILMN_2650144	2210408I21Rik	46.47912	47.03969	46.57824	56.14065	45.55958	48.79605	60.14003	61.13457	68.63347	65.63361	52.30782	57.26542
ILMN_2668086	2210408O09Rik	87.59033	82.24777	92.1704	89.51773	72.78599	80.2192	114.9777	84.58284	81.55662	97.01958	98.80208	79.52579
ILMN_2544543	2210409B11Rik	45.85955	38.87709	47.27327	47.41424	39.38994	42.06903	58.75621	65.96013	56.5618	58.19561	50.17448	44.98255
ILMN_2630530	2210409D07Rik	50.37255	44.72169	59.11082	50.66302	55.8822	50.44853	72.53383	72.48675	62.42796	82.02689	64.14132	61.46758
ILMN_1253307	2210409F01Rik	86.91167	67.58117	76.41786	63.67826	65.94838	64.07484	100.8478	78.94695	87.99734	77.94303	84.4251	78.74678
ILMN_2544533	2210409H10Rik	56.68509	46.11113	52.4124	54.20636	59.79079	47.21768	89.52908	63.76469	69.38949	67.92339	54.44131	61.87156
ILMN_1239137	2210410D02Rik	74.24998	64.4166	61.67544	61.97422	66.4504	62.75612	108.8254	98.08731	69.21071	77.21542	80.19147	65.60829
ILMN_2515830	2210410E06Rik	1833.457	2663.986	2300.413	2526.32	2377.851	2282.973	3922.152	3194.064	2590.907	2511.863	2589.654	2010.289
ILMN_2469946	2210411A11Rik	58.23998	59.19574	58.66271	61.11274	60.84772	57.17946	106.4929	93.1734	74.17689	103.2749	79.40476	66.4949
ILMN_2736690	2210411K11Rik	147.4528	157.9084	151.7493	177.7198	163.3778	147.2019	765.855	560.3931	434.8781	259.7683	273.6199	164.5318
ILMN_1217822	2210412D01Rik	157.2763	205.3423	195.0848	193.6278	176.3763	183.3131	170.7185	165.1333	102.9848	124.5838	92.34233	113.7519
ILMN_1213261	2210412E05Rik	114.5936	96.65486	89.0848	95.72499	90.19987	91.64915	157.7679	102.109	107.8083	106.9499	113.9436	113.9958
ILMN_2518312	2210414B05Rik	48.84805	41.71239	49.57118	45.57107	36.85271	38.79135	67.65664	84.3262	62.1245	61.19185	54.87587	63.55737
ILMN_2523958	2210414H16Rik	105.706	111.515	104.0368	103.606	101.6553	71.06161	111.0782	116.2434	113.1798	139.7386	136.3489	115.692
ILMN_1241919	2210414H16Rik	84.02261	72.68668	82.37543	80.52214	74.50133	72.96786	93.49075	90.1023	88.42564	92.63766	89.28308	80.14848
ILMN_1227061	2210415F13Rik	58.19049	39.78306	58.53595	51.33188	45.14983	46.13818	71.49352	65.42372	69.80733	68.95235	64.38966	57.40495
ILMN_1229414	2210416O15Rik	54.51142	49.93579	59.86183	52.20348	46.7576	58.07587	91.19897	68.88527	85.38523	75.22943	65.93219	64.66103
ILMN_2594066	2210417D09Rik	500.8129	635.8044	753.3434	773.2557	935.0862	670.8819	773.4051	414.0221	351.9985	523.5229	534.1344	572.8384
ILMN_1259402	2210418B03Rik	93.26687	76.62257	87.58521	92.24335	103.917	70.67326	119.9943	126.8919	92.03777	93.88787	88.0714	97.53985
ILMN_1257980	2210418G03Rik	66.4776	62.51075	69.38013	55.56273	58.76342	51.48883	73.64764	78.16048	84.48954	89.06113	71.57915	64.27947
ILMN_2524545	2210418G03Rik	82.70988	81.32609	82.01116	80.47101	80.11861	86.0555	121.1198	114.4805	92.4357	94.25974	85.56528	73.66045
ILMN_2473357	2210418H06Rik	154.4878	122.2193	157.1735	146.8077	170.9274	159.2333	211.6041	203.9454	171.1685	158.6549	161.8213	145.0518
ILMN_2745665	2210418O10Rik	51.86475	43.91565	44.81758	50.05002	40.1663	38.881	89.83068	56.10244	65.34563	56.82211	57.56859	48.93867
ILMN_3129372	2210418O10Rik	5202.034	4007.659	3373.027	3568.346	3846.086	4568.81	5733.026	6209.524	5400.106	4545.767	4233.032	3703.689
ILMN_1246449	2210419D22Rik	8251.23300000001	9985.73000000001	9816.308	9314.42700000001	8536.664	9946.019	5554.891	5838.26	5055.869	8448.868	7099.955	7295.674
ILMN_2498888	2210420J11Rik	58.57422	48.91831	46.53191	48.52404	44.67422	45.67994	80.67842	62.87387	72.40341	77.72762	54.82209	57.99395
ILMN_2499470	2210420N10Rik	50.38503	37.20779	47.6529	47.20403	50.02835	45.96991	55.83126	61.65812	53.8878	54.99019	59.41914	48.16991
ILMN_2475155	22164589_5684_rc	50.81115	48.50737	60.96869	48.6878	50.2947	47.07151	76.72963	50.15617	57.3761	69.52782	57.72572	57.77175
ILMN_2506479	221973_54	54.59609	42.73446	46.14803	46.32944	41.21983	46.64696	88.87796	60.73671	53.29504	59.38272	64.48946	60.38501
ILMN_2420550	221973_54_rc	55.41413	55.38496	52.04273	49.35857	47.96129	52.9452	59.73689	80.28845	65.97998	75.76104	67.91764	61.7853
ILMN_3119914	2300002D11Rik	837.6668	1054.268	839.2717	911.9483	965.0729	999.3113	609.2955	521.7276	565.1006	877.6404	838.2283	700.462
ILMN_1253600	2300002D11Rik	185.3449	226.3733	229.6478	221.7579	209.9604	221.7568	232.1314	183.2763	154.373	234.6524	227.3979	207.2277
ILMN_2683656	2300002M23Rik	71.22059	67.95596	76.10155	71.12827	79.3699	56.1042	126.6023	88.20073	96.29403	97.28762	86.62237	74.32794
ILMN_2678745	2300004C15Rik	955.5742	1120.219	988.8783	780.5309	821.9524	864.3335	1250.657	986.3238	934.9144	1135.148	975.9663	785.7607
ILMN_2700364	2300005B03Rik	59.22946	51.94865	57.09679	56.32959	57.9521	52.04153	88.13235	74.67093	62.89458	64.47931	65.06704	57.16552
ILMN_1244338	2300006M17Rik	57.46368	45.35212	62.14193	54.90717	56.00117	55.882	89.00801	83.13374	76.77294	78.13099	69.76097	62.0289
ILMN_2934917	2300006N05Rik	58.3304	45.99068	53.41902	44.86484	57.40013	49.24612	67.35196	63.00951	55.96577	64.04567	66.5213	52.41869
ILMN_2614202	2300006N05Rik	51.0802	41.55177	49.14562	48.14608	41.9789	37.3573	67.67883	60.26353	59.57778	64.25383	57.34859	58.38858
ILMN_2546104	2300008H03Rik	95.89693	76.80675	88.0091	73.67172	83.35782	86.18732	127.2483	135.4083	119.5359	99.78159	96.72573	102.2471
ILMN_1225386	2300009A05Rik	159.4979	214.5435	189.1007	222.2346	180.5132	182.6876	226.5963	155.9101	126.2945	163.1508	154.0249	127.0981
ILMN_2799667	2310001A20Rik	1731.703	1921.277	2006.902	1959.533	1962.623	1865.423	2278.188	2460.374	2170.073	1585.971	1674.575	2056.323
ILMN_1232900	2310001H12Rik	1460.303	1682.572	1539.032	1624.001	1455.461	1600.071	1580.177	1864.907	1560.581	1326.816	1335.749	1285.912
ILMN_2687845	2310001H12Rik	54.0397	53.40764	60.9572	57.13954	53.39061	53.26067	99.68755	68.91213	71.05985	82.97732	73.96297	67.83827
ILMN_2720620	2310001H12Rik	257.9308	192.9606	178.8643	177.1265	126.6074	166.7344	299.7249	374.1616	294.1769	220.8816	183.3001	158.8109
ILMN_2637165	2310001H17Rik	420.7213	459.757	478.2637	516.1515	460.5272	491.3242	341.864	354.4567	291.738	489.4637	413.6481	318.8741
ILMN_1250154	2310001H18Rik	59.42564	47.24149	51.12838	47.55485	51.84774	37.55311	94.17718	63.38667	70.34567	56.02769	56.05877	61.85869
ILMN_1219821	2310001K24Rik	53.73192	49.52065	51.77342	50.43361	48.18481	55.53548	76.87846	64.455	66.30726	74.24104	57.98661	56.46793
ILMN_2748328	2310001L23Rik	72.43006	51.09243	70.09689	60.54002	64.26501	59.67445	131.4381	91.69904	89.67735	72.01443	86.79153	64.2274
ILMN_1221687	2310002A08Rik	78.33408	62.87084	67.04916	70.54639	75.77018	75.20239	115.3701	107.1822	98.93277	92.21526	90.09717	70.84675
ILMN_2511867	2310002B06Rik	3425.053	3602.531	3419.104	2993.46	3417.735	3735.83	5250.95	4920.851	4458.068	3900.792	3574.356	3183.323
ILMN_2511868	2310002B06Rik	3624.128	3803.374	3595.348	3380.973	3693.425	3802.678	5467.935	5215.468	4754.233	3911.099	3703.114	3230.578
ILMN_2901363	2310002B06Rik	188.7827	177.2599	214.0152	240.455	225.0526	182.2601	265.2577	234.2368	218.6143	205.8794	205.5881	174.4358
ILMN_2770748	2310002B14Rik	44.80008	43.28328	58.22975	56.55379	53.26747	43.34384	81.91301	59.11158	82.72871	62.9395	66.90421	53.99047
ILMN_2796595	2310002B14Rik	50.91832	46.36587	50.55241	48.26418	56.79481	48.46707	75.54186	66.18095	62.00416	71.8036	60.19377	50.55398
ILMN_2470876	2310002D06Rik	63.23954	50.69716	58.17836	46.62007	44.58179	42.84708	81.06142	70.4551	71.39822	65.9464	56.35761	63.07548
ILMN_2706468	2310002F18Rik	77.44013	62.53635	72.96044	72.17871	71.39951	73.71559	83.52026	90.80817	76.32852	92.46958	87.22621	67.59144
ILMN_2892211	2310002J15Rik	54.25438	46.58614	44.78989	44.86043	50.47623	44.21931	80.85726	72.39698	74.80482	72.57521	63.83694	67.25507
ILMN_2465544	2310002J21Rik	49.94119	40.9741	55.1963	50.33939	47.25166	42.56411	70.32117	66.59609	66.80772	63.90097	57.76419	53.43778
ILMN_1214119	2310002L09Rik	50.22934	46.00858	54.18458	51.96805	49.27522	46.0559	99.95403	59.61217	62.64766	64.71938	64.0639	58.31227
ILMN_2742813	2310002L13Rik	45.73753	45.95386	50.47539	45.59346	45.57624	41.53068	76.81751	66.66358	71.91154	63.76992	58.93365	54.72569
ILMN_2730729	2310003C23Rik	415.4601	415.6311	365.3492	382.1784	327.0159	396.6126	606.2001	603.663	476.3287	372.2696	424.5452	356.5922
ILMN_1244393	2310003C23Rik	2084.591	1991.144	1955.238	1871.611	1691.945	2027.278	3084.282	3457.275	3070.606	2603.562	2416.884	2035.365
ILMN_1257360	2310003F16Rik	4773.795	4989.813	4234.384	5029.086	4061.975	4102.886	9378.076	7714.702	7842.401	6373.601	6136.853	3780.358
ILMN_1238640	2310003H01Rik	757.8934	647.1528	655.2811	571.2952	740.9793	795.2042	904.1485	1079.105	930.0399	750.210400000001	696.0768	664.3543
ILMN_2753941	2310003L06Rik	41.21549	46.27616	51.58391	48.34994	45.9752	43.93964	78.48669	64.27145	61.60754	60.88808	56.02753	58.52938
ILMN_1216813	2310003L22Rik	75.49671	66.41789	74.31909	81.47322	74.59518	83.94936	91.39761	84.39894	90.27833	84.29558	83.5244	80.05175
ILMN_2747677	2310003L22Rik	1452.671	1434.51	1350.51	1426.57	1311.654	1327.822	2086.18	2096.63	1969.56	1356.678	1411.538	1715.517
ILMN_1214024	2310003M01Rik	56.49508	53.36598	61.14401	52.38536	45.2934	56.25369	84.91394	74.11434	85.43386	77.48495	73.29556	63.16714
ILMN_2594567	2310003P10Rik	123.1532	130.0011	112.5671	89.10997	94.71062	97.6955	153.7443	135.7812	134.233	153.5334	105.3159	96.67346
ILMN_1225234	2310004H21Rik	97.56249	122.7405	129.7458	144.0346	149.736	134.4109	124.7864	119.3187	92.77164	85.19064	127.9191	136.8333
ILMN_1245869	2310004I03Rik	567.6199	623.5848	699.6446	701.013	574.9282	629.2258	625.4869	535.8508	445.8489	557.8707	553.3121	399.9087
ILMN_1226476	2310004I24Rik	412.0687	453.4847	456.5312	377.6543	367.6062	430.7656	411.3152	470.9612	344.0128	337.853	379.1604	341.1831
ILMN_2777175	2310004N11Rik	901.3867	990.4107	961.972	922.668099999999	1091.365	1270.56	717.7884	583.76	485.7459	456.726	461.0149	789.2266
ILMN_2693587	2310004N24Rik	347.2693	288.9602	301.8864	275.4622	264.2474	265.4781	564.2307	567.6995	505.472	386.6684	432.0242	296.2509
ILMN_2477527	2310005C01Rik	69.95689	72.38529	69.36666	64.43495	59.88081	65.94164	92.03521	89.02285	78.96494	72.89708	80.45022	77.66756
ILMN_2733753	2310005E10Rik	7399.116	7621.885	7355.116	6442.617	6309.415	7430.424	5621.619	6349.079	6631.822	7828.613	7267.492	7194.863
ILMN_2616422	2310005E10Rik	875.2598	765.429099999999	747.2643	661.7107	733.309	923.0032	559.2671	610.2298	609.4389	730.0562	613.7648	705.913
ILMN_1222852	2310005E17Rik	69.14791	63.91885	67.87333	65.98583	62.38159	67.99294	88.64951	68.72311	88.23062	77.05983	88.60242	68.28094
ILMN_1257831	2310005G13Rik	54.03268	48.97598	57.73911	46.15784	49.60379	42.32335	67.88972	77.92049	69.86231	68.75957	59.93629	51.21288
ILMN_2490820	2310005L22Rik	4871.142	5244.979	5441.581	5611.296	5933.429	5416.387	1835.143	1659.054	1710.525	1909.303	1850.905	6615.759
ILMN_2730249	2310005N01Rik	205.3878	181.3247	188.7625	200.7862	168.9458	191.7686	315.9261	244.8726	309.2496	191.2663	222.6363	208.9665
ILMN_2693258	2310005N03Rik	355.6111	319.1379	317.7826	268.4088	249.0577	268.3096	320.0199	483.2794	447.0307	443.2536	344.245	269.2531
ILMN_2709179	2310005P05Rik	47.01405	48.33601	46.21691	49.62208	50.67758	53.04834	88.58386	71.85828	65.28226	58.41312	63.88241	61.81195
ILMN_1257248	2310006J04Rik	67.16068	49.77463	57.60633	47.8561	44.57459	56.16521	76.60078	67.59348	59.06025	70.95841	64.21914	59.67271
ILMN_1259209	2310006M14Rik	60.22259	50.39074	61.05702	64.30122	54.46828	44.93811	77.31712	78.92704	62.45168	77.22314	76.57487	59.51484
ILMN_1222196	2310007A19Rik	102.2172	112.0281	123.4191	162.5636	140.1504	125.3141	146.5998	150.1117	127.0846	134.5721	94.54861	104.7081
ILMN_2767039	2310007B03Rik	57.37534	59.40677	60.34883	53.22813	62.21753	63.58266	93.9425	83.80902	64.40331	71.92961	56.87898	60.80578
ILMN_1217065	2310007D09Rik	248.8675	144.8306	121.3645	96.02652	104.326	159.7461	1997.289	1200.167	1133.233	546.178	631.5858	145.3744
ILMN_2941749	2310007F04Rik	58.26305	45.14874	54.67492	59.6062	49.76564	46.23834	77.48012	72.96905	65.66977	69.61022	63.95374	61.21481
ILMN_1227353	2310007F21Rik	270.6969	249.4659	287.7007	255.8842	222.9424	255.7738	452.7944	434.7411	426.474	339.5652	270.9751	303.0357
ILMN_1238583	2310007F21Rik	2240.582	2333.09	2208.368	2258.755	2386.479	2126.107	3176.438	3166.009	2969.01	2620.371	2563.94	2513.625
ILMN_2892904	2310007F21Rik	449.9691	412.7236	489.9352	430.715	437.9972	392.7876	620.6638	458.1771	499.1898	363.0961	407.2728	240.0381
ILMN_1237606	2310007G05Rik	1787.809	1961.694	1968.645	1871.104	1351.922	1750.276	2455.403	2335.275	1660.381	1775.873	1652.187	1826.829
ILMN_1230604	2310007H09Rik	68.59774	59.83537	67.38258	68.417	55.99946	67.59498	96.17281	87.2412	89.52338	80.87952	70.95026	69.72746
ILMN_2600720	2310007H09Rik	75.95714	67.47765	82.56586	69.26707	66.58784	75.41092	100.4152	97.31935	96.54626	100.4384	109.5628	85.79604
ILMN_2596403	2310007L24Rik	39.81117	48.94268	54.57655	47.41096	41.19039	44.50047	70.30248	66.3331	54.9521	67.27426	64.74257	55.20012
ILMN_2465905	2310007O11Rik	1189.684	1519.681	1487.275	1450.277	1515.358	1433.921	1674.872	1384.978	1144.551	1067.714	1015.154	1239.557
ILMN_2964816	2310008H04Rik	198.6696	238.7713	218.8885	226.3517	221.2137	225.5341	225.7626	196.6193	187.3653	164.2623	169.8595	144.9349
ILMN_2699624	2310008H09Rik	639.5039	681.7221	539.3866	584.6063	539.4647	638.1904	1362.127	1211.782	1109.444	802.0139	791.0245	623.7391
ILMN_1225520	2310008H09Rik	2099.534	1951.183	1797.429	1504.479	1726.392	2142.517	3997.361	3589.719	3126.029	2226.847	2412.638	1966.54
ILMN_1216777	2310008I22Rik	808.3679	747.2217	687.5323	639.1704	670.1146	915.9276	1065.143	994.8338	913.7891	699.3578	634.7009	775.4766
ILMN_2904961	2310008M10Rik	11618.62	12586.14	11731.61	11982.61	11637.75	13487	14416.48	19058.02	17710.07	13577.49	13666.47	13823.55
ILMN_2436608	2310009A05Rik	2864.875	2793.61	2554.939	2706.766	2920.292	2996.369	2504.34	2997.057	3278.285	3115.724	3297.117	3052.79
ILMN_1229684	2310009B15Rik	2260.364	2466.666	2345.093	2410.569	2173.001	2273.956	2742.984	3365.168	3227.413	2635.973	2666.465	2391.571
ILMN_2669361	2310009E04Rik	57.8866	48.50363	59.17884	55.77451	49.77071	54.32925	81.53176	64.61614	64.75732	78.04416	67.79233	64.14299
ILMN_2999158	2310009E04Rik	55.67796	46.33876	59.82143	44.05354	47.42879	58.63963	80.76667	74.622	71.02644	58.16098	58.26427	58.20211
ILMN_2696360	2310010B21Rik	342.1877	313.4784	279.7974	332.676	347.0969	313.2939	500.5264	316.9173	269.0058	285.8347	241.157	199.66
ILMN_2454339	2310010J17Rik	67.23531	58.99202	64.61749	64.20853	62.82013	61.65955	81.09747	86.02864	87.59451	76.49739	65.84943	60.29724
ILMN_2759380	2310010M20Rik	68.52805	54.55009	57.97962	48.93147	50.25212	56.05393	103.7709	63.08654	71.20738	72.59628	66.05026	58.0592
ILMN_1225951	2310011E23Rik	63.03658	43.28337	46.06297	43.05723	41.30938	40.49765	68.75497	52.61605	57.04392	63.14322	58.49522	48.72282
ILMN_1249219	2310011G17Rik	571.9459	646.2688	624.5009	703.6596	576.2668	584.3335	724.4022	602.3192	364.1758	388.9175	388.502	498.3362
ILMN_1219918	2310011J03Rik	382.7524	435.2335	390.5183	480.9449	353.4373	392.0865	568.5281	546.873	463.371	489.6943	418.7403	400.6875
ILMN_1227110	2310014B11Rik	279.5427	252.3665	269.1442	205.0296	229.4355	300.8292	299.998	375.8276	341.6158	349.189	331.1505	258.6852
ILMN_2423372	2310014D11Rik	745.0425	707.7471	795.9973	701.2133	715.3713	842.8248	567.1694	504.7776	434.5467	732.0081	603.0507	609.6677
ILMN_1249753	2310014F06Rik	150.3744	145.2308	143.2525	142.8755	146.8672	137.1943	168.9388	155.1257	127.4796	138.1486	122.5154	117.0069
ILMN_2470889	2310014G06Rik	52.54869	46.15306	51.4898	52.90442	47.76214	41.25013	62.63448	58.22724	54.55917	73.6497	68.17987	54.6806
ILMN_1252831	2310014H01Rik	9380.332	9666.072	9323.678	8626.65600000001	8234.644	9386.03000000001	19165.23	14936.7	13279.01	11994.11	11810.24	9863.353
ILMN_1227487	2310014L17Rik	57.59198	49.98143	64.79863	59.45684	52.00681	57.2572	83.94918	78.70184	77.4847	63.3451	67.86943	69.33384
ILMN_2946672	2310014L17Rik	89.85188	98.60889	87.7354	97.27988	96.07298	90.25111	127.2349	112.3772	115.8089	96.82915	85.37526	90.24827
ILMN_1214410	2310014L17Rik	59.75134	53.32957	57.3307	63.80689	61.37717	56.43917	89.07929	86.92776	59.26134	70.58013	76.91991	66.76917
ILMN_1222922	2310015A05Rik	157.3669	140.2225	145.6245	142.3015	133.3934	147.2434	256.503	179.491	271.4582	260.2197	255.1479	290.9008
ILMN_1239536	2310015A05Rik	71.84185	49.88301	63.86134	63.30631	61.41298	60.51693	99.23872	115.0126	96.87072	90.07881	85.1188	90.99925
ILMN_2449107	2310015A05Rik	64.79162	61.56699	66.06354	61.37384	57.37107	65.63316	102.0394	88.87712	89.12752	99.91446	76.35927	95.99081
ILMN_1237693	2310015A05Rik	144.9706	124.7289	144.8824	126.7219	125.3308	136.2165	186.4663	167.1305	225.4449	200.0561	221.0531	284.8501
ILMN_2737747	2310015B20Rik	47.63891	41.37341	47.06507	47.59785	42.75071	44.62519	71.12245	65.20809	63.74087	43.82187	68.90653	52.23927
ILMN_2719897	2310015D24Rik	59.10933	52.14954	61.84247	60.02015	69.22056	58.06286	95.88174	94.02553	89.35716	85.6209	66.83173	65.78813
ILMN_2751732	2310015L07Rik	45.90989	44.30036	51.95424	48.15221	44.33516	45.98383	86.41956	65.31708	69.1685	74.92208	49.18739	50.23362
ILMN_2516672	2310015N21Rik	64.42269	60.03096	64.39168	63.0143	59.17076	53.01792	84.04779	76.80098	73.5556	81.23405	87.81841	51.71945
ILMN_1239221	2310016C08Rik	883.8834	807.12	807.9803	748.0298	852.895	1029.416	1040.168	922.0813	932.2228	978.8099	849.0726	949.1703
ILMN_2926198	2310016C08Rik	2788.239	3137.024	2325.396	2316.991	2168.382	2618.484	3519.919	2415.194	2632.536	2662.746	2332.849	2437.248
ILMN_2625854	2310016C16Rik	9116.735	9603.168	9025.416	8432.315	8876.789	9772.617	11778.62	11057.68	10523.44	10105.39	10252.58	10023.7
ILMN_2772950	2310016D23Rik	50.98016	40.91602	57.30813	50.63549	54.28589	47.48493	75.66766	64.97942	53.11193	69.07895	65.56037	63.14938
ILMN_1214401	2310016E02Rik	998.956699999999	1152.45	979.5649	964.1088	939.0643	1247.261	1534.322	1716.127	1864.28	1246.472	1411.035	900.5612
ILMN_2885293	2310016E02Rik	12108.01	13757.09	11418.54	12845.57	12777.67	15310.2	16634.14	17829.43	19275.3	16587.18	16513.28	11118.14
ILMN_2545897	2310016E02Rik	113.9007	90.33129	91.64424	98.4111	94.18439	109.6489	123.2447	136.5775	110.8899	124.3909	109.3463	107.7525
ILMN_1254063	2310016E02Rik	46.63703	43.16984	58.1743	43.43568	40.31496	45.58044	86.99157	76.85193	64.84742	79.20667	54.76149	69.75057
ILMN_1253948	2310016G11Rik	78.75272	78.71761	76.85107	76.31729	81.60196	78.5081	106.4184	109.7541	114.0801	103.496	83.43421	90.76731
ILMN_1249408	2310016M24Rik	11850.14	11790.67	10958.38	11798.11	10815.67	12499.2	12729.26	14251.99	15215.27	14026.02	15200.89	12605.74
ILMN_1243835	2310020N23Rik	88.42984	72.79564	80.38801	76.34635	87.41753	71.79094	135.4902	97.2274	94.46793	95.84852	93.54615	95.35104
ILMN_1247771	2310021F11Rik	63.92096	54.51196	64.22277	65.12237	64.21352	59.32681	91.5144	93.94046	69.83299	86.66802	64.42217	64.48864
ILMN_2653590	2310021H06Rik	57.11032	41.12267	54.49449	48.98881	50.06122	44.98788	61.41299	74.0073	73.69212	67.06802	60.4063	64.94275
ILMN_1224900	2310021J05Rik	74.19492	65.73714	69.27084	78.59201	60.62123	72.58144	114.0749	102.1233	84.11028	90.20951	82.33878	68.33643
ILMN_1217926	2310021P13Rik	1178.344	1177.357	1456.233	1382.513	1211.854	1303.938	1103.438	858.2435	906.8958	977.1569	930.5319	1012.087
ILMN_3004931	2310022A10Rik	85.986	84.965	95.10032	84.33435	88.1755	88.79588	128.9487	126.3735	97.76389	103.6072	99.2761	90.12888
ILMN_1227904	2310022A10Rik	243.4907	265.8067	244.9468	213.6104	274.6281	309.1555	270.389	283.1051	218.2993	291.3639	233.2591	200.2167
ILMN_1257333	2310022B05Rik	4371.75	4170.725	4435.983	4315.667	5225.272	5614.102	5349.66	4176.951	3293.914	3567.453	3374.528	3865.257
ILMN_1242680	2310022K01Rik	329.3167	240.7781	199.5195	166.4948	176.8078	264.3292	777.0757	714.7189	629.6158	323.7624	386.853	198.8433
ILMN_1235574	2310022K01Rik	220.2636	153.5068	133.7962	119.4921	116.6908	174.0852	639.7647	532.0378	472.831	276.5083	305.5468	162.5161
ILMN_1220776	2310022K11Rik	40.90654	48.04324	43.41315	39.9668	41.9898	37.37418	66.28413	56.30941	56.86374	55.63128	49.50996	49.12667
ILMN_1238389	2310022M17Rik	64.23775	53.93591	72.04862	60.9548	64.17738	64.20765	99.63145	91.71674	81.96133	78.07692	66.85589	69.4799
ILMN_1254565	2310022M17Rik	739.1312	618.928	729.0019	676.1507	691.8131	758.6915	1026.179	1044.848	944.139200000001	820.2789	631.4612	563.5662
ILMN_2426115	2310024N18Rik	343.4841	348.2501	352.0255	368.4457	338.46	429.2976	485.3415	465.0284	343.3343	387.0768	365.6521	249.2429
ILMN_2746438	2310026J01Rik	73.55915	59.08078	62.94308	73.02351	64.70789	65.55399	104.2894	77.39661	72.38536	80.73886	72.93906	67.25779
ILMN_2774917	2310026J01Rik	78.31193	75.52363	76.22751	72.43799	89.39332	74.65068	101.5291	95.35292	96.6637	89.52917	80.74936	75.63471
ILMN_2440183	2310028O11Rik	235.7118	241.4416	255.08	290.5717	247.2954	256.4396	185.5609	153.9998	170.5562	199.4894	168.9633	210.4839
ILMN_2543991	2310030D15Rik	67.18568	58.11059	62.61183	59.39734	61.79678	59.09337	108.4666	95.54837	91.33733	89.17538	77.23699	66.98841
ILMN_2707595	2310030G06Rik	52.93797	47.46982	52.50596	55.58439	46.19401	41.84015	73.92292	69.37225	66.88412	73.50592	56.69245	56.70665
ILMN_2656042	2310030N02Rik	45.71355	45.92006	49.18556	53.75616	48.70046	38.24965	64.51736	70.07298	70.4128	65.83057	68.99303	58.90192
ILMN_1258242	2310031L18Rik	215.0317	156.5589	143.1759	127.7714	104.3476	141.8836	363.1411	413.5091	253.1863	181.6954	174.8722	124.0942
ILMN_2755434	2310031L18Rik	219.9407	156.2138	133.9286	136.2989	124.0604	149.3905	496.1131	400.5396	334.0216	203.5027	224.921	159.6946
ILMN_2550291	2310032M22Rik	522.8928	554.9154	412.5907	335.7173	358.4978	249.1192	699.8345	489.5822	365.4849	415.742	372.0141	327.6749
ILMN_1245238	2310033E01Rik	66.07938	52.25847	58.01888	58.79827	51.66412	62.60175	91.39771	72.49249	67.10426	81.65991	63.44253	62.14251
ILMN_2878161	2310033E01Rik	77.05885	65.63769	78.295	74.89407	82.79489	77.14348	102.5728	94.49039	85.66461	84.28742	90.3913	88.55889
ILMN_1219840	2310033F14Rik	3988.678	4742.045	4935.679	4819.131	4820.833	5715.328	4651.644	3132.407	3577.062	4315.921	4215.258	4676.731
ILMN_2672959	2310033K02Rik	66.54465	52.35745	64.08411	63.45291	58.19312	61.71001	80.84904	73.33019	74.92485	80.97896	72.03234	61.52924
ILMN_2527817	2310033K02Rik	59.5617	60.07156	58.71911	55.62651	56.33748	56.4483	110.9331	77.66721	82.78465	83.75259	87.11855	64.89484
ILMN_2946899	2310033K02Rik	50.52274	49.72334	56.47111	52.44321	51.01065	56.95577	94.9304	86.81877	61.1159	72.11959	62.84282	65.12884
ILMN_2751887	2310033P09Rik	121.3939	94.91543	88.09155	91.55516	88.93097	108.4841	137.0407	115.6973	102.5897	116.1461	120.8639	91.12019
ILMN_1232120	2310033P09Rik	507.5614	448.9226	459.0741	432.6381	393.6992	457.1475	555.3831	582.7256	586.4172	485.2091	510.4769	503.8851
ILMN_1228500	2310034C09Rik	60.72613	60.75439	56.74783	61.46737	55.80305	62.09785	80.70697	74.46907	70.74046	78.32342	68.62907	62.70079
ILMN_2495006	2310034G01Rik	53.73241	42.94785	48.34237	51.13129	41.68336	41.24247	80.96215	56.53686	58.80899	70.58759	76.37354	62.51451
ILMN_2747839	2310035C23Rik	55.97293	39.45919	47.24711	53.06527	54.11798	43.83355	84.55998	62.77435	61.93513	72.06916	59.51128	58.81932
ILMN_2950683	2310035C23Rik	66.47151	55.08561	76.03751	62.65746	65.06425	70.01167	116.7992	73.1161	67.4174	70.15992	56.31944	64.125
ILMN_2642411	2310035C23Rik	201.2917	235.7927	236.9256	198.5992	208.6496	221.729	331.7675	267.3305	230.3426	220.0577	216.8783	202.1848
ILMN_2549458	2310035C23Rik	56.97949	50.5934	51.97018	54.2091	44.48837	43.17793	70.37304	69.97298	64.39341	73.15833	62.54411	51.23805
ILMN_2646771	2310035K24Rik	936.0918	908.9359	832.5789	797.9672	922.2448	1037.72	634.9688	879.9633	880.0241	928.3042	908.6173	787.4073
ILMN_2649478	2310036D04Rik	1041.059	969.3431	1012.694	1004.265	924.7088	1024.456	947.785100000001	859.8907	617.0943	774.7375	774.5291	754.7228
ILMN_1231096	2310036D22Rik	620.8029	854.1008	971.2869	941.7739	888.8502	753.8301	446.9421	377.3386	274.1331	522.3674	525.8068	488.6755
ILMN_1235858	2310036I02Rik	56.52809	60.46386	62.29016	64.97722	61.0897	52.31469	78.63954	77.55945	73.16921	69.37267	66.24673	57.52343
ILMN_2524489	2310036I02Rik	261.8587	274.9442	299.1231	271.9791	273.0436	251.2477	349.7736	311.6575	255.2274	211.1084	182.671	252.6309
ILMN_1229716	2310036O22Rik	10527.2	9757.476	10476.89	10662.4	10166.47	10421.89	19467.96	16505.56	15804.25	13152.17	12561.03	11176.95
ILMN_2625058	2310037I24Rik	629.4318	664.9565	662.7177	537.9104	450.6092	645.6829	1158.501	784.175	611.7985	615.5515	552.8831	549.4972
ILMN_2879506	2310037I24Rik	3848.988	3820.875	3428.467	4070.646	3679.05	3743.92	5942.285	3636.172	2955.284	2395.103	2544.721	3056.315
ILMN_1230221	2310037I24Rik	313.5413	330.0795	310.9256	303.5148	249.2531	330.8866	611.7435	413.2437	343.4432	261.0622	261.9137	270.6705
ILMN_2711229	2310037I24Rik	78.95684	72.61166	79.27029	74.44688	72.8153	68.56799	97.71251	83.06519	85.89218	91.39841	75.79116	77.54898
ILMN_2497293	2310038D14Rik	70.06816	67.35553	74.49784	73.90247	81.99601	60.68463	94.03677	95.29164	73.17699	89.16794	81.15451	83.66135
ILMN_2766762	2310038E17Rik	61.79054	58.68463	63.78653	52.72752	54.39733	50.76928	88.59927	90.70409	77.33954	89.62946	70.99219	68.61368
ILMN_1241347	2310039D24Rik	59.35498	55.69547	49.1027	46.79124	51.60951	48.38728	90.74574	70.48982	66.948	62.22077	64.33614	58.12178
ILMN_2897214	2310039E09Rik	125.1736	127.886	140.4732	123.0344	132.6007	148.6226	180.0182	123.9094	110.6477	144.5231	108.553	101.4445
ILMN_2619836	2310039H08Rik	4805.169	5863.72	5270.342	5463.525	5289.57	6223.062	4997.177	5694.83	5990.759	6041.228	6474.446	5744.591
ILMN_2651831	2310039L15Rik	90.95055	87.05407	99.68911	85.44672	85.22416	92.2833	146.0779	115.8404	109.2395	124.2738	109.5437	100.2792
ILMN_1237485	2310040A07Rik	57.42242	48.96192	54.60478	50.20161	50.21608	53.66668	68.86824	82.32424	67.04462	64.25097	55.48873	58.3096
ILMN_2479977	2310040A07Rik	66.34138	66.57359	58.07161	57.38231	57.27869	58.38908	105.335	99.80952	98.03792	89.01894	71.13456	67.10639
ILMN_2594468	2310040A13Rik	170.5116	191.3174	193.8529	186.8352	178.1701	177.2699	261.4985	275.8443	225.9719	171.0938	232.2511	191.8994
ILMN_2477729	2310040B03Rik	620.4352	604.6385	727.9238	735.4702	678.2038	753.6551	681.3754	876.5104	781.4031	730.2546	736.7076	504.4658
ILMN_1256927	2310040C09Rik	125.4874	117.8982	122.1404	106.9986	96.22354	111.6283	192.7147	156.3987	141.9035	147.9633	120.5078	117.8803
ILMN_1232245	2310040G07Rik	58.42698	45.01218	54.13999	54.75465	51.72858	52.1644	71.27587	71.69601	65.48607	66.03012	64.28316	72.353
ILMN_2716069	2310040G24Rik	98.55451	79.31886	81.50525	73.47152	77.12059	83.79542	126.8336	104.3646	102.4664	119.7089	93.4265	78.11993
ILMN_2430126	2310040M23Rik	73.74572	62.58611	71.21004	52.67144	62.73986	60.46712	106.8582	81.75198	89.80972	78.76918	78.52425	80.38467
ILMN_1258355	2310041I20Rik	46.15449	48.75324	51.49718	43.5481	52.3166	44.05791	73.57222	80.79897	57.83297	76.41132	81.95392	58.25629
ILMN_2957987	2310042D19Rik	64.96092	74.65846	69.67699	54.46896	59.1191	67.49448	105.5722	94.34718	86.54672	98.50493	81.38127	72.77139
ILMN_2634140	2310042E22Rik	60.55789	53.91188	65.13386	68.32082	61.4	60.7891	96.578	79.95563	78.60815	95.31695	79.18651	66.01311
ILMN_1233742	2310042P07Rik	57.04841	51.4882	57.01551	56.11182	49.36216	52.01726	87.57033	68.39056	77.9845	80.59724	70.80747	70.81213
ILMN_1246709	2310043D08Rik	66.73228	47.42753	62.39074	50.54609	43.39953	50.67891	92.89919	70.82448	71.10964	73.26534	77.55348	56.04401
ILMN_1241346	2310043I08Rik	59.11643	51.8311	48.5085	55.82278	58.97675	57.20772	85.20176	81.09573	90.22596	71.76986	80.14454	75.54524
ILMN_2684465	2310043J07Rik	84.24231	87.68365	100.8761	89.34573	87.61576	108.4128	118.9145	92.493	103.5905	113.8352	105.0891	98.21548
ILMN_1257063	2310043L02Rik	69.01556	55.69117	60.40183	50.87761	51.05185	48.9817	86.43775	73.91905	57.31091	77.15931	62.46208	59.40269
ILMN_2493030	2310043N10Rik	457.101	362.6295	520.5635	605.5009	737.2663	365.1993	177.0517	290.3984	213.7439	212.0277	176.4386	264.3162
ILMN_2580370	2310044D20Rik	53.14717	50.2597	53.49865	54.3299	55.06298	48.17083	101.2559	82.16773	75.16125	74.30471	82.19931	57.12632
ILMN_2689138	2310044G17Rik	592.2757	571.2599	551.9465	551.6691	516.3564	609.3799	1033.076	883.9851	597.7388	487.0248	504.9117	606.0258
ILMN_1247131	2310044H10Rik	3241.958	3474.529	3653.61	3092.64	3322.234	4414.195	4318.007	4159.386	3687.826	4045.844	3647.831	2755.485
ILMN_2783457	2310044H10Rik	5759.988	6223.398	6425.03	5848.45	6431.691	7296.281	8200.514	7169.563	6975.591	6586.628	6763.686	5177.959
ILMN_2663281	2310045A20Rik	51.84679	50.30835	56.5999	41.99374	54.0993	44.60323	71.69433	72.22376	68.97075	68.12277	79.41515	53.06999
ILMN_1251457	2310045I24Rik	88.93203	70.07819	70.56284	66.97577	75.97118	67.43148	116.9903	118.6458	95.32348	98.68803	89.88161	71.53092
ILMN_2544674	2310045K21Rik	570.0013	892.3211	585.6212	598.9063	621.9857	216.5059	679.0128	594.9041	577.9974	348.4792	367.2913	693.7533
ILMN_1212639	2310045L10Rik	57.22752	51.92947	47.64219	46.83705	54.22586	50.318	75.48402	63.24602	72.78072	69.99789	59.23339	52.551
ILMN_1236577	2310045N01Rik	1003.846	1014.051	980.2234	1088.771	991.0788	1078.471	1287.751	1204.51	1359.978	1149.708	1090.434	1009.358
ILMN_2700344	2310046A06Rik	49.58065	44.35094	46.56247	49.1754	48.88765	43.72628	80.7123	72.52074	68.74606	69.07977	61.93876	54.93871
ILMN_2675760	2310046K01Rik	164.4835	117.4948	135.6168	131.7575	127.7021	143.4711	175.1464	208.9793	270.4281	165.8133	146.6454	237.3934
ILMN_1220642	2310046M24Rik	76.86956	69.53345	83.72073	70.47562	68.92406	67.85406	117.4661	108.6113	100.8618	97.0848	83.649	81.11601
ILMN_2651698	2310046O06Rik	296.4732	250.6331	248.3257	235.7489	255.9067	262.1674	239.92	247.4466	186.4212	190.5585	181.4786	227.4652
ILMN_1232465	2310047A01Rik	172.0993	164.5981	186.9774	159.1981	131.9322	137.474	142.5308	172.5042	120.0518	165.4068	140.8484	142.9896
ILMN_2675922	2310047A01Rik	5623.914	6373.89	6542.526	6627.377	7858.896	7740.845	3523.897	4810.559	2908.965	4978.501	4336.807	4353.867
ILMN_2716693	2310047B19Rik	542.5762	665.0793	707.9473	693.5851	744.1912	736.3267	675.9279	739.6635	695.3446	668.4364	681.6458	548.4954
ILMN_2716692	2310047B19Rik	433.6913	538.2498	535.3052	598.1613	591.7117	565.2041	546.4919	650.0532	533.9162	547.9211	538.8155	442.9247
ILMN_2942314	2310047C04Rik	306.3904	318.0459	327.304	293.0624	266.5601	280.8482	333.169	351.1329	324.1299	287.2905	267.6459	276.2308
ILMN_1252151	2310047C04Rik	109.4037	94.75136	113.8492	124.6484	147.745	123.1924	135.92	115.2344	115.165	116.9202	125.3704	104.4636
ILMN_2471137	2310047C04Rik	44.91216	41.15193	47.1431	54.98654	45.42149	42.37514	61.09962	74.25513	54.30493	70.3215	72.35326	55.64381
ILMN_2587957	2310047C04Rik	80.64808	78.42912	73.89336	97.4761	77.8544	91.10343	106.9429	122.419	94.30215	100.0007	99.92912	97.49563
ILMN_1225109	2310047C21Rik	125.6589	106.6917	138.7335	153.8998	181.2424	116.9899	131.5867	118.0161	111.8204	98.73564	105.893	131.6777
ILMN_1213569	2310047D07Rik	65.04384	60.12941	62.13073	65.5608	52.48438	52.53281	73.24151	74.6184	83.39862	69.96824	60.71894	70.42592
ILMN_2543108	2310047D13Rik	583.7634	607.6642	551.0215	536.8023	532.9908	661.3198	1445.297	1599.305	1412.564	731.7114	788.8495	659.931
ILMN_2909105	2310047D13Rik	778.1829	807.820900000001	713.5526	674.0719	697.8003	796.2471	1812.408	2112.602	1851.961	964.6083	989.3743	844.851
ILMN_1223226	2310047H23Rik	53.85097	48.71366	55.32333	52.21146	55.72053	49.34823	84.68287	76.67683	56.30237	76.38344	56.38923	56.39977
ILMN_1238880	2310047K21Rik	459.2829	565.4285	538.9229	532.7661	603.8466	545.2833	479.9287	548.7658	519.4731	564.4364	504.791	445.131
ILMN_2946608	2310047M10Rik	991.469899999999	1088.874	1093.716	1139.773	1295.167	1278.405	894.8602	1260.161	1145.13	1063.399	1028.043	892.8233
ILMN_2645763	2310047M10Rik	964.7437	1066.851	1045.932	1001.993	832.4163	991.1472	831.3229	1148.285	1069.485	1010.425	932.9598	800.9267
ILMN_1223369	2310047M15Rik	58.43736	40.09599	48.8162	51.23517	41.64664	48.92089	82.06516	61.89892	54.01244	66.95681	60.14301	50.76773
ILMN_1259004	2310047O13Rik	51.90673	49.78253	68.43568	56.95977	50.7734	50.42367	78.44969	64.75883	80.96634	65.08005	63.76299	63.44887
ILMN_1259621	2310047O13Rik	66.66888	54.44812	68.49432	62.36821	66.25819	59.66948	88.70219	85.2226	79.16512	81.5357	66.00072	79.00653
ILMN_2660362	2310047O13Rik	43.96684	48.10667	56.1258	44.77333	43.09215	43.61892	68.0155	73.12115	63.77946	85.30824	50.4114	64.81097
ILMN_2656841	2310050C09Rik	65.63844	59.38992	59.61253	50.17164	55.74873	57.74284	74.25787	77.70314	75.74559	61.35751	60.30655	76.95554
ILMN_2430906	2310051E17Rik	174.5173	189.7563	162.6569	181.6276	165.112	177.9899	122.8373	87.67308	85.5223	116.1631	98.33247	119.3697
ILMN_2476341	2310051F07Rik	1398.077	1864.005	1708.132	1708.112	1618.243	1880.89	1572.268	1454.821	868.7044	1170.649	1058.304	1250.664
ILMN_1237270	2310051M13Rik	55.94748	41.70445	48.65011	47.18928	44.50103	57.39893	97.15085	70.14902	51.65538	61.62539	56.23206	51.15768
ILMN_1218543	2310051N18Rik	178.7798	121.6466	134.7883	137.8266	145.199	147.1161	235.1078	272.861	203.6979	170.8495	163.3911	150.7246
ILMN_1253051	2310051P22Rik	75.08664	52.43126	77.52679	73.64742	76.5029	70.40927	101.6391	94.89772	92.88848	89.39637	75.24545	73.21248
ILMN_1235207	2310057J16Rik	55.6795	57.61862	64.3058	57.52395	56.19852	54.68762	79.82127	90.84064	84.58704	78.1881	75.16707	70.02187
ILMN_1220128	2310057J18Rik	54.68532	52.20343	52.48894	55.24124	52.59632	45.17659	71.15823	78.18468	72.64052	70.97713	66.29913	69.36803
ILMN_2940678	2310057J18Rik	53.93146	41.69049	51.61313	44.98081	49.99148	49.36175	75.23137	55.54417	68.15909	70.88435	61.35005	65.11624
ILMN_1257434	2310057K05Rik	163.7478	195.7947	175.5102	186.9782	181.7778	208.6788	223.088	238.5176	236.4528	178.3417	224.0117	184.1971
ILMN_2617592	2310057M21Rik	52.69593	48.99759	52.82742	48.20222	50.58038	49.91944	86.81966	67.31033	67.72153	80.81845	78.21774	62.16772
ILMN_1215300	2310057N15Rik	44.81639	43.36026	52.50357	43.1247	44.75576	39.3591	64.18769	64.9003	55.3538	67.36586	46.13779	56.23973
ILMN_1246307	2310058A03Rik	70.98493	68.44933	79.26466	87.26449	63.64572	58.89998	121.5004	79.02181	72.76261	75.20467	83.42387	84.59935
ILMN_2499598	2310058D17Rik	92.87235	88.00359	97.55228	99.30508	83.50508	87.31934	114.322	118.4002	95.03061	102.1638	80.2107	90.45634
ILMN_2732997	2310058J06Rik	521.3893	570.1652	494.1407	484.1124	424.5726	421.4488	484.2168	465.6494	444.4113	438.0944	386.4198	588.0487
ILMN_2769843	2310061B02Rik	51.39546	42.77795	50.12256	47.65429	44.94928	44.01151	79.88918	63.00329	55.02669	59.25982	59.58719	43.59884
ILMN_2703204	2310061C15Rik	93.96295	75.77116	69.02538	78.43456	86.34295	72.04331	137.2541	119.6693	100.4134	89.30701	94.16728	76.47417
ILMN_2743660	2310061C15Rik	78.74471	69.73285	69.88357	67.94289	68.49211	62.82172	94.115	91.86349	103.7478	101.3176	85.92921	75.83079
ILMN_1221168	2310061F22Rik	1995.04	2212.034	2282.468	2488.922	2549.103	2692.612	4032.423	3414.369	2295.196	1749.296	1926.522	1954.793
ILMN_2860725	2310061F22Rik	539.1901	632.6088	630.1706	713.9928	669	675.2453	1161.885	805.1321	749.8386	494.6228	534.5644	624.6013
ILMN_2488888	2310061G22Rik	49.29012	44.77201	50.45597	45.97384	43.91668	49.40854	71.5812	65.23598	64.97852	76.23496	59.09893	48.52903
ILMN_2681419	2310061I04Rik	58.56219	51.45571	50.517	52.57335	54.01722	51.09019	91.96622	64.87257	55.89116	69.44124	60.36752	63.43323
ILMN_2701750	2310061J03Rik	541.9791	693.7518	651.1959	586.203	530.789	607.3433	446.757	547.7444	560.1998	771.7793	767.17	550.2027
ILMN_1221220	2310061J03Rik	59.49349	50.58362	57.98454	58.90561	54.13579	49.61015	98.31654	71.82365	82.64219	72.94971	63.44301	59.06224
ILMN_1232277	2310061K05Rik	57.70412	47.94668	49.37743	50.98763	47.52969	53.70712	96.98071	68.69458	65.00047	73.62697	71.40366	55.986
ILMN_2649464	2310061N02Rik	51.39098	41.73388	56.121	46.03785	46.77368	46.62394	68.95203	52.86398	56.53507	62.00539	59.20821	55.672
ILMN_2703821	2310065F04Rik	63.15813	56.3094	62.00379	56.58942	52.0426	59.65578	93.35908	72.7412	73.3725	89.34073	66.43655	67.35824
ILMN_1254027	2310065K24Rik	1595.605	1831.595	1764.29	1582.775	1536.112	1603.774	1903.725	1824.635	1751.07	1698.261	1510.82	1267.674
ILMN_2688834	2310065K24Rik	1149.404	1326.173	1205.77	1084.515	1148.142	1269.27	1507.095	1265.067	1068.524	1311.901	1153.345	988.9438
ILMN_1235324	2310066E14Rik	636.3809	659.6446	681.6458	568.4763	654.2772	816.6054	586.1359	615.9265	505.8023	579.1074	600.7015	603.0835
ILMN_2633260	2310066I10Rik	53.87455	51.30927	49.71994	48.14342	40.2859	48.40983	74.94846	62.68059	64.3262	70.16693	81.50617	50.80852
ILMN_1245489	2310067B10Rik	302.3754	288.7605	263.923	252.3931	247.8595	261.7877	422.0925	522.1049	435.3414	411.563	379.1682	373.2662
ILMN_2744766	2310067E19Rik	45.90397	42.37991	46.9032	51.93442	43.69759	42.91571	65.77982	55.16335	60.81952	59.16128	65.79131	51.99928
ILMN_2544692	2310067P03Rik	57.34938	44.18668	55.31687	49.65861	50.57428	53.20915	83.21199	72.83762	74.4204	81.82398	66.01205	57.87118
ILMN_2523972	2310075M15Rik	81.87936	65.21165	83.57092	75.65103	78.38151	79.43267	120.0549	103.4515	102.6532	98.48814	82.8068	80.85488
ILMN_2498851	2310075M15Rik	95.44857	78.42289	89.97871	69.07627	73.69162	85.47369	137.7407	112.5623	103.6032	105.2604	86.81753	79.67595
ILMN_2546596	2310076E21Rik	71.75799	73.04373	66.88131	84.56796	70.76383	82.15575	113.0773	103.1081	86.09998	109.9081	83.05219	78.62644
ILMN_2607215	2310076L09Rik	49.0787	47.82607	54.90268	49.29662	46.22285	45.93895	67.07364	81.78371	54.9371	68.47	57.50892	56.86781
ILMN_3158565	2310076L09Rik	85.69874	73.41405	68.39665	73.27712	56.26312	65.66518	97.77558	86.66086	74.35158	88.1461	93.4957	69.82027
ILMN_2741639	2310076O14Rik	75.83524	73.77522	73.53393	73.52314	72.72818	87.01006	112.7375	87.36662	100.6043	92.80885	93.89421	65.55505
ILMN_1214672	2310079F23Rik	85.64427	59.64897	114.0387	90.9704	101.8369	71.00355	149.5786	135.3614	94.38621	85.99164	84.65789	73.65577
ILMN_2990041	2310079F23Rik	106.6338	114.0616	90.37653	101.1534	95.65129	100.5506	163.6607	137.4772	139.2899	135.2734	107.2505	95.84845
ILMN_2694562	2310079G19Rik	51.26407	41.8096	49.31899	49.49706	48.5948	41.62736	77.7809	67.60426	58.96149	62.92238	59.01841	57.97417
ILMN_1229532	2310079N02Rik	103.5672	76.61466	88.02534	86.17432	89.48561	87.65448	127.3942	124.9387	138.8764	107.6969	90.73421	103.4575
ILMN_2635801	2310079N02Rik	3111.093	3550.102	3110.396	3088.235	3219.385	3434.545	3057.252	3559.521	3382.707	3161.909	2862.845	3323.008
ILMN_1218128	2310079P03Rik	1136.729	908.9668	908.9149	899.4222	828.0112	790.5427	1203.138	946.5938	841.299	750.7415	630.181	699.6213
ILMN_2467199	2310079P10Rik	54.37636	63.01138	54.09262	48.79123	48.92257	60.57713	90.26368	59.40314	61.38547	65.13549	56.18354	58.867
ILMN_2759792	2310079P12Rik	168.6877	134.1926	127.6097	135.5708	113.2616	126.9505	191.4403	158.7018	156.7466	131.0611	131.2914	81.1426
ILMN_1236974	2310081J21Rik	157.0439	148.4489	192.352	169.2722	181.1961	155.9971	97.17819	101.7042	86.77557	149.945	140.3401	170.7545
ILMN_2470464	23309032_1	75.0635	75.04287	80.99714	74.68875	64.88963	67.07284	111.8809	123.5763	102.4413	98.07901	86.70237	77.0206
ILMN_2673380	2400001E08Rik	4529.965	4497.64	4813.208	4514.743	3687.714	3600.313	5152.897	4402.167	3739.83	4664.13	4767.146	3631.607
ILMN_1252750	2400002C23Rik	80.57803	49.67952	63.05441	63.80185	59.52386	63.338	102.2972	102.2413	88.06169	85.09261	91.74583	73.00486
ILMN_2976120	2400003C14Rik	2649.604	2880.767	2562.331	2563.903	2568.931	3467.597	3385.967	2862.321	2376.933	2106.68	1935.247	1616.563
ILMN_1260112	2400003C14Rik	85.46214	65.6629	68.12723	96.55769	76.54974	68.77835	108.6758	72.69547	84.09141	96.98196	71.54041	60.2141
ILMN_2749955	2400003C14Rik	434.4979	371.7287	417.6041	347.175	334.3927	415.7353	631.6594	514.3688	470.6106	449.8098	394.9417	349.2389
ILMN_2524776	2400006N03Rik	388.6303	322.7601	320.7161	314.7449	290.9358	380.6784	570.5095	396.6605	352.7391	436.5879	339.9502	289.3258
ILMN_1237173	2400007A17Rik	60.8362	53.18873	57.87724	56.45437	54.88423	55.25695	92.75833	78.04963	77.48476	77.47379	65.38526	65.74595
ILMN_2761585	2400009B08Rik	199.5589	212.7792	180.9691	162.3517	186.4573	223.7619	181.6154	189.7474	186.3897	236.8638	199.3275	136.0802
ILMN_1247777	2400010C15Rik	11848.74	12317.75	12100.83	12232.08	12228.9	13641.4	22299.62	22019.73	19196.75	14606.2	15007.9	13262.62
ILMN_2747331	2400010D15Rik	2273.29	2244.001	2260.431	2058.944	2209.454	2185.135	2673.922	2012.357	1652.427	1559.128	1508.33	1675.018
ILMN_1259897	2400010G15Rik	55.82047	51.02921	60.12998	50.52279	60.49601	52.87484	86.31428	73.71195	60.49166	67.30096	66.53977	54.30225
ILMN_2572315	2400010G15Rik	68.60586	56.79388	69.44894	61.11511	64.61806	60.06638	81.71404	80.24998	77.34374	79.47985	72.21064	63.2956
ILMN_2596259	2410001C21Rik	1539.482	1343.145	1474.469	1589.15	1768.258	1647.356	1888.83	1833.43	1854.147	1448.712	1425.547	1535.686
ILMN_2845980	2410001C21Rik	518.7324	546.3224	498.7661	494.8276	591.4789	592.722	475.3831	432.183	440.1538	373.2268	433.1454	373.157
ILMN_2845974	2410001C21Rik	934.1863	1078.921	870.025	1021.168	1072.725	991.5137	965.5591	860.2753	840.7813	945.3167	786.84	719.18
ILMN_2753524	2410002F23Rik	62.14444	52.39703	63.9762	58.88363	49.2016	53.23357	89.36905	95.52138	78.55195	74.40301	80.88541	60.53316
ILMN_2629648	2410002F23Rik	688.6708	614.4697	722.9655	719.4016	786.4872	709.8416	928.2021	781.2596	615.9889	423.5218	536.1515	537.1217
ILMN_2965641	2410002F23Rik	683.3747	736.3381	739.6147	832.5009	934.4171	822.3671	1167.883	957.2327	761.437	474.0699	529.9377	566.948
ILMN_2775300	2410002I01Rik	126.9422	96.37458	124.79	107.7447	116.319	114.2733	182.5993	159.9511	138.2042	135.7126	119.6887	131.7102
ILMN_2697092	2410002O22Rik	372.5695	467.0135	309.4943	288.4897	241.9826	292.6269	599.3104	553.5891	342.7281	288.5638	315.4457	286.4611
ILMN_1253950	2410003J06Rik	62.24853	57.09869	65.84522	56.83409	67.44263	54.90792	77.42786	86.59661	71.82673	106.1913	77.43726	71.06818
ILMN_1241506	2410003K15Rik	2776.031	3455.011	2736.609	3005.619	2655.414	2876.448	3990.429	3838.166	3563.614	2911.357	3076.815	2338.265
ILMN_2870950	2410003P15Rik	1861.965	1977.381	1832.98	2022.892	1866.454	1978.818	2067.523	1468.562	1509.839	1383.046	1300.352	1681.712
ILMN_1236994	2410003P15Rik	252.4022	230.6241	221.965	219.9836	225.5749	261.281	353.0007	344.8359	281.9818	253.2016	228.4744	237.3009
ILMN_1239178	2410004A20Rik	97.56357	75.68835	78.39783	80.07882	81.72788	58.45143	103.9639	110.1681	111.5581	116.4764	92.43629	92.98455
ILMN_2639035	2410004B18Rik	56.50381	51.7812	60.32997	54.50394	56.36047	56.76268	86.41975	79.81393	79.09252	75.03589	71.7206	58.36866
ILMN_2749747	2410004L22Rik	976.0177	710.357999999999	586.7871	513.2542	489.9806	732.3151	3130.371	2506.501	2189.855	1243.032	1412.337	621.4088
ILMN_2524664	2410004N05Rik	59.98952	44.71152	53.73468	47.68672	47.61899	49.4182	83.85252	83.72921	66.72517	70.29145	56.7569	60.12562
ILMN_2629165	2410004N11Rik	263.811	298.4214	391.3933	340.0087	365.9319	420.0738	366.8426	306.4256	256.2757	273.0243	285.5601	281.3634
ILMN_1246580	2410004P03Rik	57.7301	46.7776	47.7748	62.03251	44.62108	48.18259	72.5872	73.77029	74.16736	74.43904	60.93861	60.59686
ILMN_2568998	2410005G18Rik	139.9459	153.7205	158.6899	145.3224	149.1529	143.3479	221.3411	168.4422	145.2217	192.9291	153.7196	137.4149
ILMN_2482897	2410005O16Rik	77.20887	78.09232	95.7345	106.1549	88.71864	77.71868	105.8391	77.34059	73.04854	88.27579	86.93333	76.2033
ILMN_2987015	2410005O16Rik	81.09252	68.24837	78.14211	73.32395	66.94492	78.08527	112.8925	97.02248	91.28592	103.3923	62.97346	86.08887
ILMN_2482896	2410005O16Rik	76.96721	69.52731	83.0234	85.8012	92.30143	87.18927	109.3782	74.95052	73.0977	90.99819	102.3606	72.8587
ILMN_1230434	2410006F04Rik	66.77668	53.3549	67.77214	58.17233	66.04659	68.08282	87.71961	89.39108	71.19605	70.20361	69.76678	67.97762
ILMN_1231490	2410006H16Rik	5469.144	6214.095	7023.799	7726.835	7163.822	7439.17	3004.052	3499.44	3823.029	3684.78	3678.395	7403.279
ILMN_2581860	2410008A19Rik	105.8717	110.0504	111.2714	104.5124	110.8887	129.8995	182.4568	142.2004	125.5872	110.7019	113.9103	109.6534
ILMN_2759563	2410008K03Rik	114.6843	128.7546	113.1282	100.6042	127.9028	144.5855	152.6289	171.4395	176.2436	162.2532	139.1598	117.2691
ILMN_2746812	2410012H22Rik	1182.727	1445.111	1345.511	1369.143	1281.051	1460.788	1720.614	1407.944	1459.806	1486.229	1459.303	983.2975
ILMN_2626768	2410012M07Rik	66.59074	61.48028	59.34506	70.97401	86.22646	67.20956	86.34619	80.85129	72.38785	78.56833	71.4351	68.46275
ILMN_2563716	2410013I23Rik	311.6675	303.7361	181.6013	180.9016	187.4189	148.7543	360.3249	265.6047	246.2005	248.6996	218.4172	254.784
ILMN_2997796	2410014A08Rik	65.24873	55.42885	55.2476	57.94474	51.81607	56.96589	76.27744	75.6292	66.09869	72.41045	77.31129	65.44232
ILMN_2744036	2410014A08Rik	239.6771	198.7839	216.2949	216.0607	200.0487	208.5028	326.6489	456.61	376.796	266.3222	263.3427	169.144
ILMN_1222602	2410014A08Rik	719.4106	591.174	662.4926	578.5753	626.2585	602.0481	959.324600000001	1580.461	1204.227	893.5739	867.838	676.0773
ILMN_2596230	2410014A08Rik	741.3397	555.1908	682.5046	591.8538	657.3547	666.6125	1088.51	1460.147	1237.285	950.253	809.7428	669.3274
ILMN_2433785	2410015A16Rik	65.25212	51.03063	52.0731	60.09055	52.49499	51.40574	96.10068	76.38306	62.11607	71.61456	71.04195	63.65505
ILMN_2524231	2410015C20Rik	144.2177	137.929	156.1826	145.4429	165.3819	173.1923	130.0682	140.1524	109.2662	145.4096	140.5125	121.5113
ILMN_1230931	2410015M20Rik	2033.839	2252.448	1837.616	2224.028	2084.052	2136.32	1759.753	1588.945	1913.625	1518.38	1928.248	1531.628
ILMN_1228334	2410015N17Rik	468.6085	463.2423	405.6074	463.8679	510.7036	606.2864	1779.84	1082.082	1166.727	671.3082	718.7562	398.9297
ILMN_2701339	2410016F01Rik	6487.643	7332.992	6548.697	6428.554	4940.359	5345.93	13368.18	10578.29	7808.683	7021.878	6559.045	4737.811
ILMN_2940394	2410016F19Rik	401.2822	360.8227	397.4581	400.2068	331.5846	394.5453	711.5956	812.5005	719.6764	576.8494	559.7508	407.1891
ILMN_2940399	2410016F19Rik	78.17412	56.12617	70.13788	62.50027	62.73676	65.0085	107.3965	98.81791	74.74029	81.20306	84.96152	78.4597
ILMN_2772027	2410016O06Rik	373.4576	464.9811	474.2961	434.145	485.3628	567.5428	661.5864	570.7822	450.7335	460.0869	426.7242	416.6067
ILMN_2972325	2410016O06Rik	251.8556	304.8667	301.604	291.8991	267.2371	328.3357	405.91	315.0985	265.2638	294.065	252.2522	224.8293
ILMN_2720011	2410017I17Rik	88.74506	76.33855	68.23904	72.61697	74.26119	72.79076	131.8381	88.07141	75.25227	96.66911	84.51835	63.87737
ILMN_2807750	2410017P07Rik	534.8473	474.5101	371.4362	346.0544	328.2717	408.4696	1025.979	1151.168	935.385	588.1239	617.8148	430.662
ILMN_1244507	2410017P09Rik	59.22059	49.76379	54.80213	61.72324	57.54484	52.80364	62.54073	69.89234	66.22653	71.36887	54.65316	62.29133
ILMN_2484723	2410017P09Rik	84.4411	59.93783	68.85595	72.31086	71.79565	72.81023	112.0215	97.88306	87.71542	90.41519	79.99324	64.98511
ILMN_1218311	2410018C17Rik	4091.667	4395.041	4525.362	4469.865	4750.159	4811.403	7585.727	7415.001	5836.222	4907.252	4591.097	3863.718
ILMN_2844848	2410018C20Rik	58.27806	57.44629	63.09781	60.12944	59.74719	58.67437	90.68138	87.19042	68.61544	76.52936	65.39967	60.73967
ILMN_1255098	2410018E23Rik	55.28477	53.50035	56.40937	56.9048	53.16164	47.60812	87.21524	69.31867	61.16742	82.4774	63.0349	54.18841
ILMN_2908780	2410018G20Rik	2287.821	1934.379	1888.313	1901.281	1849.406	2011.118	2269.702	2620.152	2569.684	2232.187	2585.393	1943.145
ILMN_2726772	2410018G20Rik	832.7598	863.826800000001	792.8712	779.699	776.134	932.4372	1085.356	1070.694	1290.316	855.2428	993.4843	907.1027
ILMN_1249108	2410018I08Rik	78.98663	71.14112	76.96394	89.27111	80.14038	79.75381	101.5094	89.59331	94.40749	108.4941	94.68185	81.22984
ILMN_2738005	2410018L13Rik	52.00983	41.04014	49.72484	46.67462	47.18378	44.37436	69.19022	59.52007	63.35905	59.89552	70.03333	55.63913
ILMN_2542320	2410018L13Rik	73.1684	53.2808	73.53413	60.38147	62.09271	58.10604	82.95106	86.70803	99.00555	80.65365	71.49426	69.13999
ILMN_2888539	2410018M08Rik	159.4766	147.0421	167.2658	153.127	153.1646	149.2223	157.9948	165.7884	137.2044	167.2298	125.8787	119.7129
ILMN_2758896	2410019G02Rik	789.7057	924.1535	929.592	854.6586	690.0439	910.197	787.4525	895.9278	916.2831	738.0959	729.7029	633.2678
ILMN_1234516	2410022L05Rik	3512.639	3486.797	3401.105	3712.674	3317.089	3560.069	4566.948	3597.004	3116.677	4050.114	3231.148	3804.498
ILMN_2449817	2410022M11Rik	86.87751	79.79401	90.07967	75.22561	90.10461	89.20926	102.5063	107.9995	107.7881	116.9059	114.6375	82.15195
ILMN_1225623	2410024N13Rik	49.93268	43.30163	48.43427	47.57728	45.8005	41.49253	64.47362	60.46137	60.76629	69.58727	60.4505	57.78799
ILMN_2480713	2410025L10Rik	44.79868	46.65422	53.7263	44.04393	44.80266	45.86546	79.53342	66.54045	61.06499	63.3398	72.17506	67.79835
ILMN_2971721	2410025L10Rik	973.756	1129.018	1130.439	1081.867	1196.141	1168.583	722.4626	717.9349	694.7023	775.5967	698.629	962.1433
ILMN_1232849	2410026K10Rik	207.653	249.935	246.7537	232.3776	215.5724	282.9662	320.1165	277.461	255.0527	316.6223	282.8254	235.284
ILMN_1233610	2410030I24Rik	48.17096	47.92368	49.48598	53.55719	41.92838	50.87084	79.0656	60.6685	73.63831	75.34637	67.96564	60.39696
ILMN_1245742	2410041F14Rik	43.90456	45.8185	49.83008	48.05239	54.20529	37.42875	90.38144	64.04578	72.68427	72.26675	60.39391	55.25905
ILMN_2982985	2410042D21Rik	1341.745	1608.805	1447.861	1502.395	1397.684	1419.117	1955.281	1308.607	986.828	906.3371	1058.935	825.3341
ILMN_1255301	2410042D21Rik	300.2843	374.9765	345.2791	327.3902	297.8228	296.2418	540.066	376.6766	348.5585	284.3457	266.6199	306.9826
ILMN_1229286	2410042D21Rik	169.7514	149.2787	204.0802	201.858	193.44	184.6797	218.8404	183.0061	172.2697	182.6433	146.163	143.946
ILMN_1249068	2410044A07Rik	94.26472	78.42307	80.06488	71.93906	76.79362	69.5691	139.8584	119.5092	132.1987	122.6649	80.13301	88.47189
ILMN_1255882	2410051C13Rik	63.45647	64.32586	64.92061	57.93631	60.31378	62.61314	150.9133	167.3065	133.2402	103.7066	102.2222	77.22552
ILMN_1244801	2410066E13Rik	289.0668	290.1508	308.7338	264.0459	257.8514	212.2403	209.7804	171.4616	189.2633	291.1309	304.3916	360.7865
ILMN_2757574	2410072D24Rik	81.47548	77.95381	68.63535	72.65416	67.84588	66.55376	110.8752	97.21584	92.61809	103.7597	78.66393	77.97399
ILMN_2687918	2410075B13Rik	57.88697	46.13559	63.06988	47.57058	59.59105	54.46594	82.11266	87.26529	80.6608	86.62628	72.56714	66.20954
ILMN_2694782	2410076I21Rik	59.16832	54.78018	73.56702	66.26607	66.51526	71.02667	99.35399	96.76002	92.60775	91.39215	77.70779	68.28801
ILMN_2524436	2410078J06Rik	61.76879	55.21101	64.66547	72.61524	62.66737	58.33606	94.62619	69.06872	72.38213	76.08529	73.02148	59.90037
ILMN_1242367	2410078J06Rik	58.02522	56.42313	62.77097	62.11701	55.46967	57.1801	105.9919	76.88071	68.62019	95.71699	72.91007	67.78481
ILMN_1216606	2410080H04Rik	60.78234	57.44547	60.21216	48.84052	51.09241	49.91039	96.70162	68.24984	75.11984	75.78027	76.67991	69.65517
ILMN_2736351	2410080I02Rik	89.35403	93.13629	87.36548	85.42804	90.105	87.90794	94.79658	86.95277	87.06867	95.14192	93.00806	89.1186
ILMN_2854117	2410081M15Rik	101.2541	88.89876	88.22297	91.73637	76.58557	94.45226	120.0168	109.2909	107.2181	106.9684	113.7705	88.57757
ILMN_2854121	2410081M15Rik	68.25934	64.95056	61.47232	74.02256	67.63136	68.55662	83.06097	89.27199	90.62359	97.82487	92.15558	77.60337
ILMN_2606937	2410088K16Rik	56.71816	41.96917	47.4809	46.7305	39.80643	51.20361	76.16154	62.17192	61.23685	84.05402	69.5777	59.93137
ILMN_1238050	2410089E03Rik	273.0493	266.6518	240.5348	228.5122	243.2958	111.9153	311.2329	294.0915	251.5736	285.1141	288.8314	263.0832
ILMN_1231226	2410089E03Rik	51.10479	45.28204	48.88268	46.31372	48.5715	44.13248	96.00689	60.54339	53.1944	59.84292	56.45017	51.5911
ILMN_2675254	2410091C18Rik	51.98518	42.0269	46.51294	56.82436	49.8056	39.26143	69.91679	68.99248	61.44278	62.00555	51.51112	50.29187
ILMN_2598520	2410091C18Rik	1121.547	1305.724	1189.781	1050.908	1137.841	1320.396	1573	2025.997	1752.727	1277.848	1309.854	968.4863
ILMN_2618048	2410091C18Rik	53.66809	44.89643	50.65393	48.56737	43.16235	46.84453	66.27213	60.77382	70.13794	76.3294	63.73851	46.59225
ILMN_2587863	2410091N08Rik	74.40983	62.05419	85.53592	78.99522	74.29313	80.38424	116.2374	106.8056	111.1743	95.28266	76.75156	78.87043
ILMN_1225657	2410095B20Rik	48.21283	47.81249	56.40224	44.78428	49.11646	53.24212	80.70685	73.26337	64.6779	68.11975	60.02115	53.66665
ILMN_1214404	2410098H20Rik	59.89168	62.52541	69.29454	55.43341	55.93489	58.97622	83.81602	80.61947	81.4948	102.7419	84.12199	72.46222
ILMN_2980015	2410116G06Rik	47.96279	43.81914	55.56321	45.73801	43.28775	42.54432	57.93527	57.83159	62.39278	59.04387	64.58219	50.61074
ILMN_1251472	2410116I05Rik	51.37158	48.61143	45.60558	45.32056	46.49283	43.55741	66.25896	77.02408	57.46309	66.96049	59.78485	64.00496
ILMN_1247719	2410124H12Rik	51.91162	43.13939	50.4573	46.0356	41.58307	48.8886	93.45326	68.75744	64.40007	64.85872	56.28878	55.57126
ILMN_3095257	2410127L17Rik	85.1695	78.90657	75.90197	60.35524	73.4365	69.72137	114.5662	105.927	97.8456	83.5183	89.74992	71.02893
ILMN_3022895	2410127L17Rik	139.6144	103.7462	127.6239	123.8308	121.4092	118.636	226.1356	200.0765	169.7342	151.9529	104.3643	171.6064
ILMN_1237814	2410127L17Rik	73.22569	62.74928	67.2048	74.64684	66.5212	67.47456	91.72621	104.1806	100.004	94.14444	73.90387	71.09629
ILMN_1248804	2410127L17Rik	55.95015	51.35754	51.73711	52.33106	44.68506	50.69136	73.53508	71.9841	65.36562	70.04015	74.48376	55.35498
ILMN_1249032	2410129H14Rik	1139.712	1392.47	1070.454	1424.949	1144.038	1155.611	2504.914	1756.183	1589.076	1105.54	1136.252	1168.225
ILMN_2617381	2410129H14Rik	65.95323	56.02244	59.75614	64.95387	52.36476	52.44449	90.97179	64.63481	64.59968	73.02552	70.04879	60.22372
ILMN_1255447	2410131K14Rik	216.0602	185.3788	199.9296	203.5513	172.0751	236.5051	264.8274	247.0727	204.4148	218.9922	175.1191	184.1573
ILMN_1216547	2410131K14Rik	208.1824	160.9482	160.0003	146.2641	160.938	173.9099	218.77	206.8547	186.1644	166.6299	148.4928	218.8779
ILMN_2739645	2410137M14Rik	69.49951	62.22134	67.97427	55.26971	72.69312	58.22831	115.718	76.54359	77.93761	91.27528	75.64252	61.52214
ILMN_2550376	2410142K10Rik	74.1232	64.35124	71.2609	71.83293	68.56258	54.57709	105.7504	89.65438	92.63757	81.57154	74.70416	66.36736
ILMN_2645460	2410146L05Rik	115.0537	85.01222	74.50542	76.49319	67.22667	83.31248	111.8438	116.861	130.8734	98.58979	101.8538	83.71684
ILMN_2550382	2410152H17Rik	122.0983	101.9637	111.9739	93.6303	112.5054	84.29799	108.4094	115.9707	135.4101	118.8344	97.28898	99.00873
ILMN_2550391	2410153K17Rik	66.32647	55.69288	59.18636	68.55008	59.25629	57.51457	98.28511	95.08134	75.41003	85.62987	71.53008	68.92785
ILMN_1218437	2410157M17Rik	55.70261	55.3734	57.79169	54.16734	56.84226	57.48034	90.96433	96.53929	73.53249	73.60921	70.07967	58.74603
ILMN_2419119	2410164B09Rik	55.24211	45.87915	59.85494	45.28057	52.04805	46.77594	66.43294	65.2736	66.80692	64.75058	57.6954	62.17976
ILMN_2629718	2410166I05Rik	445.8082	447.7235	464.8877	442.4407	450.7225	511.0196	545.4415	653.4476	569.9088	531.6836	460.463	411.5066
ILMN_2732394	2410170E21Rik	82.72632	76.63141	90.42833	68.3037	90.33315	87.36552	113.4207	85.21066	79.85253	92.38438	95.36197	108.9461
ILMN_1227684	2410170E21Rik	55.24932	45.67326	51.95803	43.86776	52.77214	48.77203	80.20557	71.21112	59.20939	57.14057	52.5004	67.91368
ILMN_1225072	2410187C16Rik	78.63188	58.16996	67.7013	71.65784	75.56481	72.16421	119.947	139.822	128.1833	88.35575	86.74593	68.53613
ILMN_2738921	2410187C16Rik	1339.478	1320.626	1397.129	1305.113	1317.844	1526.012	1625.419	1854.97	1752.076	1429.86	1459.067	1151.747
ILMN_1234466	2500001D14Rik	129.1502	111.3312	123.2643	114.3831	102.4058	107.6891	168.4102	151.0042	129.4249	111.4001	132.793	106.983
ILMN_2420039	2500001H09Rik	86.40382	74.34195	82.52706	70.76259	95.00702	85.98508	127.6883	108.6354	111.5542	106.7572	91.74517	86.18446
ILMN_2565117	2500001N03Rik	51.94342	55.15229	49.29459	49.04473	50.78742	53.55918	105.2712	70.24151	74.60286	70.57902	57.126	59.078
ILMN_1255902	2500002A22Rik	179.4156	140.3876	125.7322	101.627	96.00848	160.8455	239.708	414.8681	377.4211	186.4666	209.025	143.1995
ILMN_1235919	2500002E12Rik	48.84478	52.48815	50.28696	39.23274	40.06212	46.34423	66.67931	64.39214	64.43915	69.32278	63.63481	60.33216
ILMN_2489314	2500002G23Rik	451.16	495.617	421.0041	468.8743	516.2565	504.6866	451.1756	436.1147	432.6591	344.8479	345.553	349.6517
ILMN_2606015	2500002L14Rik	2256.073	2259.524	2302.702	2051.516	1976.634	2592.003	2678.041	2543.698	2579.785	2675.147	2607.259	1966.219
ILMN_1228394	2500003M10Rik	10785.18	11002.63	10944.9	10308.43	10937.17	10765.7	13595	12682.98	11610.77	9885.952	10088.66	10130.99
ILMN_2676716	2500003M10Rik	156.2985	132.8409	148.3168	158.6544	151.5373	147.915	209.3967	183.5779	168.002	186.5159	137.4389	119.6266
ILMN_1215084	2500003M10Rik	338.0309	343.5924	349.7481	329.0446	309.5444	347.1265	435.5132	402.279	377.994	321.5352	349.057	272.5119
ILMN_2858173	2500003M10Rik	11994.52	12432.55	12637.18	12214.52	12160.35	12701.62	15083.08	16166.73	13611.4	12134.25	11024.28	11752.2
ILMN_1252767	2500004H21Rik	232.2453	224.3872	258.0609	263.702	263.0176	260.8003	198.8006	261.0492	219.1263	260.01	266.4559	218.3379
ILMN_2675908	2510002A14Rik	100.7908	101.6502	111.7068	98.79977	94.88397	110.8776	102.6098	106.9557	91.51168	124.5662	115.4108	96.12808
ILMN_2648486	2510002D24Rik	132.663	113.1829	116.6011	121.0134	126.721	153.2544	191.8664	166.4682	177.0184	174.855	183.6899	147.6612
ILMN_1217252	2510002J07Rik	488.4843	616.7941	573.4044	561.5844	602.5857	572.3992	481.5125	477.1273	553.4771	433.2552	509.0581	420.403
ILMN_1243183	2510003D18Rik	67.86665	49.8289	66.94978	58.78806	66.35922	55.51339	82.82172	69.872	72.39798	70.78296	57.41849	66.04429
ILMN_1255236	2510003E04Rik	92.65381	91.62423	68.44276	64.51267	67.00417	80.18148	116.7619	114.6154	92.84346	92.3142	71.50674	61.43804
ILMN_1249344	2510006D16Rik	4786.354	4474.983	5031.521	4697.775	4261.285	4974.178	8426.575	7279.218	6559.522	6518.452	5987.736	4959.132
ILMN_1229515	2510008P16Rik	216.6604	199.4563	192.0235	191.9049	165.5787	174.0219	259.0093	200.7057	222.5335	174.8688	181.262	151.8013
ILMN_1224572	2510009E07Rik	264.0111	268.424	270.9241	254.8301	251.2949	221.993	206.4008	274.7624	233.8655	223.8914	241.5221	239.7001
ILMN_3128859	2510009E07Rik	70.87937	62.55175	68.30722	66.8838	61.56654	68.89929	92.92989	76.19994	98.32794	97.5247	82.59071	81.224
ILMN_3052390	2510009E07Rik	804.0294	747.731	817.1724	715.5323	902.4316	856.1418	494.9911	819.4905	690.8162	795.8986	741.2639	813.2282
ILMN_2590349	2510010F15Rik	1153.018	1132.355	1118.983	1081.995	947.8285	1212.148	1826.586	1591.692	1469.976	1074.674	1003.921	1212.53
ILMN_2459720	2510010K19Rik	61.60498	59.85587	75.68719	75.66956	68.47894	71.90663	79.53097	65.42402	74.48541	67.72679	60.75528	62.64933
ILMN_2974280	2510012J08Rik	617.8735	664.6996	554.9808	703.1482	702.6398	730.3254	1278.779	1146.252	842.6143	637.06	598.8015	595.0468
ILMN_1255323	2510012J08Rik	422.8185	420.485	507.223	384.1522	439.8573	426.4995	725.4233	580.4316	498.8497	408.2508	398.29	432.1212
ILMN_2720565	2510016D11Rik	64.01709	59.31895	73.33324	73.47266	68.05585	73.97555	108.7464	80.21646	71.11465	84.07082	78.95342	64.08889
ILMN_2431257	2510022D24Rik	282.7346	236.6928	240.0173	232.3693	232.6737	270.1088	472.7347	536.2117	466.883	421.0599	443.4116	266.5698
ILMN_1235980	2510025K24Rik	55.79761	44.70547	65.17852	52.77296	45.60506	49.08747	68.57644	74.90573	67.40805	66.78973	59.99187	60.22739
ILMN_2719924	2510039O18Rik	287.2946	322.3853	331.0665	307.9818	295.0991	291.3352	502.3696	394.4447	377.7837	301.2663	328.444	279.4142
ILMN_2594165	2510040D07Rik	112.7848	98.4635	93.18514	101.248	85.22754	79.9048	146.3938	117.6226	119.3061	104.5668	114.8892	79.38578
ILMN_1241039	2510042H12Rik	54.57626	55.04238	65.89381	54.80483	49.60125	49.85446	87.88105	71.30312	62.50692	75.67628	46.56489	55.06491
ILMN_1245138	2510047L19Rik	77.44314	63.10764	67.91904	64.58869	59.38655	57.12983	102.4705	84.30982	79.3159	84.35181	76.40128	66.66586
ILMN_2815374	2510048L02Rik	281.3574	286.2726	268.65	247.4775	223.5661	257.3729	208.2233	241.633	236.1685	255.7693	248.8241	282.9151
ILMN_2778799	2510049I19Rik	140.1928	182.0296	182.3728	163.629	162.1667	135.7367	181.8389	192.6812	188.5704	217.8642	161.17	149.5994
ILMN_1223730	2510049I19Rik	62.01995	48.28522	57.97335	54.37908	54.32456	48.80546	75.53916	89.32294	70.98158	82.62466	72.60078	54.19495
ILMN_1216056	2510049J12Rik	53.48974	51.12495	55.14956	46.23193	49.00839	50.08496	87.08013	62.98319	59.45749	59.40229	60.42262	67.33487
ILMN_2496121	2600001B17Rik	544.604	586.2692	659.3766	802.8323	696.2758	480.025	1010.343	1071.255	761.8547	623.0165	671.2612	527.6191
ILMN_1255982	2600001G24Rik	93.94962	80.81004	115.3453	108.3105	105.0847	86.20833	127.7702	111.1123	135.9719	130.0613	87.19852	104.4694
ILMN_2595282	2600005C20Rik	4429.603	5179.302	4791.205	4140.287	4500.478	3893.368	6554.332	5052.983	3881.586	2529.355	2515.633	5180.945
ILMN_1246515	2600005J22Rik	47.01104	45.63178	57.93943	47.76564	53.50467	43.88924	69.75723	84.67482	68.9729	73.3327	60.84311	76.04555
ILMN_2544758	2600006K01Rik	87.49371	91.10309	89.17001	82.12863	85.75333	89.39774	95.30878	74.58019	94.28647	98.13299	75.14731	93.55989
ILMN_2418737	2600006L11Rik	67.38331	64.69188	76.86902	68.7731	68.32972	61.86634	102.9932	86.62375	94.81693	96.17213	95.05332	75.58504
ILMN_2874128	2600009E05Rik	7524.671	8764.766	9739.292	9585.356	9414.104	10214.33	10586.5	8815.361	8788.574	8415.20099999999	9145.218	8610.622
ILMN_1214737	2600009P04Rik	54.42022	44.25937	51.1017	51.95021	48.62822	43.75405	85.38724	70.95317	64.10479	75.25174	58.00883	74.63687
ILMN_2887104	2600010E01Rik	136.2243	142.3079	123.604	121.2977	124.7178	135.7449	248.6034	195.2245	174.6077	188.8643	170.2468	163.143
ILMN_2488472	2600010L24Rik	55.89168	43.37511	52.91873	50.52221	47.12163	44.98412	86.23447	68.00482	68.0155	81.24168	65.33953	52.2023
ILMN_2671974	2600011C06Rik	74.35342	59.92551	68.50627	64.73956	58.50321	75.83518	97.03041	66.5445	94.17155	85.19341	87.34363	85.33138
ILMN_1231937	2600011C06Rik	54.89767	42.47289	49.06767	58.1901	47.47309	45.855	85.87295	76.66451	75.61745	71.39175	63.6788	58.26957
ILMN_1220104	2600011C06Rik	137.1748	103.3575	130.2971	146.2413	162.733	77.85719	135.1914	110.0453	99.03418	108.945	91.7341	107.8995
ILMN_2967750	2600011E07Rik	65.71524	57.8069	67.30009	58.83065	72.45859	61.0778	85.82403	91.0403	69.3447	89.14113	58.75117	80.14303
ILMN_1236746	2600013E07Rik	72.61742	62.4747	59.17585	69.02495	70.23	63.38471	90.03923	100.8325	93.86139	112.8004	71.41241	66.92346
ILMN_1216901	2600014M03Rik	121.6477	129.1346	141.1321	119.4327	127.6166	104.1035	150.3728	125.637	110.8091	142.3223	107.9979	132.1455
ILMN_2546542	2610001C07Rik	56.76984	58.26992	70.59355	61.33044	64.01606	69.24302	78.49818	75.63603	73.55995	79.37354	57.0632	63.50225
ILMN_2437216	2610001E17Rik	88.56808	79.61858	80.82062	71.17416	72.78825	70.36728	113.3181	99.73242	98.61476	94.58115	95.35702	89.40358
ILMN_2519030	2610001J05Rik	994.0399	1299.85	1353.807	1369.263	1324.758	1355.951	1177.919	1423.339	1224.408	1244.594	1134.565	1144.778
ILMN_2669507	2610001J05Rik	59.68554	58.38345	54.47762	61.87561	60.68188	61.04717	73.85074	81.29337	78.37077	79.34972	71.67202	74.71984
ILMN_1250653	2610002B11Rik	92.24841	86.96352	92.53791	109.3245	95.70937	106.8919	128.8806	117.5045	103.9963	120.336	87.1735	105.8995
ILMN_1221445	2610002D18Rik	439.2265	244.5612	179.7416	183.6734	151.0191	267.62	818.7235	770.9496	582.3456	348.6047	392.2344	268.8385
ILMN_2736360	2610002J02Rik	1469.143	1663.987	1427.93	1457.058	1390.152	1844.837	1811.121	1734.012	1681.873	1488.173	1495.356	1408.554
ILMN_2630362	2610002M06Rik	157.4613	162.7484	109.3611	116.149	126.6421	157.2022	203.2372	208.4223	162.9388	178.9408	149.0298	109.2255
ILMN_2896492	2610003J06Rik	233.7086	207.6693	243.4562	220.9693	248.9344	292.3363	200.4659	192.795	204.7189	247.8838	243.67	216.3368
ILMN_1214136	2610005M20Rik	63.79116	47.50636	66.08227	67.38353	72.26117	49.97945	94.76234	78.78666	82.89836	62.85409	63.97116	57.50755
ILMN_1240963	2610008E11Rik	65.31998	60.36934	61.23537	48.6212	52.25724	57.73542	79.8922	74.3783	83.11597	67.69379	63.12845	55.5019
ILMN_2766096	2610008E11Rik	57.32471	51.79136	54.8291	53.85876	44.79579	50.90775	81.55689	83.14757	66.40638	93.9945	66.10709	70.06889
ILMN_2773244	2610009E16Rik	2295.837	1924.141	1973.585	1994.783	1461.811	1626.169	3278.036	4082.786	3632.874	2998.061	2542.619	2622.34
ILMN_2457372	2610009I02Rik	112.568	111.7441	90.08363	116.7917	114.3897	102.7553	157.0551	127.1361	91.83297	99.52252	105.3443	94.66692
ILMN_2546349	2610009O05Rik	187.1532	202.4316	197.6287	195.3463	208.8878	214.903	239.8167	204.3456	196.0065	150.2231	139.654	213.4827
ILMN_2476466	2610010A15Rik	265.4437	239.9862	258.5545	219.6158	248.163	276.1096	255.5917	317.6731	273.0695	254.8473	252.8793	276.309
ILMN_1220575	2610010G17Rik	91.96163	73.41941	76.25727	87.84193	71.6582	89.48996	118.7505	107.2647	111.3567	89.53425	76.5577	75.73648
ILMN_1242247	2610011C24Rik	82.48572	79.14191	73.73586	67.12872	67.75138	84.39902	111.2949	102.2807	103.274	94.30202	79.21261	91.67381
ILMN_2688026	2610011E03Rik	59.73732	51.14708	59.55418	55.45049	51.90887	54.65836	75.26911	84.10098	70.27597	74.08891	79.95362	80.28925
ILMN_1253189	2610014I16Rik	685.6613	908.1763	963.7097	950.1979	759.1964	951.6183	435.9612	426.9432	498.0897	678.5479	640.0414	563.685
ILMN_2544603	2610015J01Rik	374.2995	446.5029	460.8854	367.8989	384.3636	383.6953	630.2828	525.2618	443.0368	464.6709	390.3365	423.4913
ILMN_2512463	2610016A17Rik	380.811	384.3022	366.1451	400.056	335.9463	396.6882	159.4082	266.5306	236.5363	343.3357	323.8055	332.8638
ILMN_2758602	2610016C23Rik	45.46104	42.24134	48.78275	51.18328	43.36646	42.65353	97.2999	49.34754	69.0453	64.68668	63.33556	50.97126
ILMN_1239814	2610016D08Rik	58.54615	45.33952	55.30381	56.06799	51.16164	47.6108	77.71381	74.09475	77.22797	70.11561	75.54946	59.05773
ILMN_1225027	2610016F04Rik	146.269	130.0104	157.6759	191.9913	121.8965	132.0868	185.1265	140.2591	214.6196	114.4533	144.7361	100.01
ILMN_2546026	2610017A06Rik	54.74107	40.01226	46.39848	37.88617	42.15401	43.13077	76.00179	61.04465	64.66423	53.79517	53.88686	57.47918
ILMN_1226459	2610017G09Rik	74.55667	56.08049	68.62824	68.39059	68.05075	50.77342	89.70817	75.16438	65.80369	83.58153	69.54384	64.39204
ILMN_2730311	2610017I09Rik	45.05293	38.09093	54.94872	39.65899	41.5154	44.60358	65.51275	63.38926	67.80749	48.87356	56.35213	57.18594
ILMN_2760806	2610018G03Rik	55.97239	41.35059	55.67148	58.22763	56.58957	57.69679	74.28045	91.80299	65.75843	88.20615	80.38528	59.96558
ILMN_2682522	2610018G03Rik	58.22679	45.09499	47.54925	49.24109	37.193	43.25402	65.84252	76.5053	61.22831	61.90689	59.06343	51.2345
ILMN_1238187	2610018I05Rik	89.70435	63.13837	78.42961	59.65129	59.91059	61.5217	116.7375	113.1593	103.9229	96.78262	84.13125	81.62673
ILMN_2731592	2610019A05Rik	103.4972	79.84851	100.2	105.1156	81.71668	98.18253	150.5958	140.7593	130.5498	110.8784	83.98653	98.12915
ILMN_2452717	2610019E17Rik	2830.043	2030.385	1977.335	2280.695	2080.388	2520.86	3491.051	5186.798	4457.237	3032.995	3216.115	2840.317
ILMN_2564210	2610019N13Rik	121.3921	142.0731	140.3588	161.3175	161.4787	89.81938	178.8845	90.91781	110.1422	107.2483	114.4474	119.2936
ILMN_1233665	2610019N19Rik	86.82906	73.12882	67.19192	66.02974	70.26029	62.88192	102.356	84.85735	101.2233	68.40344	70.39957	70.35448
ILMN_2843403	2610019P18Rik	410.9564	530.5206	467.8508	418.2166	415.7283	430.3861	350.3921	393.2017	355.2839	306.4987	359.7422	308.22
ILMN_2466655	2610020C11Rik	419.6114	344.0893	471.9861	495.6613	558.5222	423.2563	360.2989	457.4175	400.5167	362.651	367.7776	435.4338
ILMN_3143621	2610020H08Rik	182.6871	148.8556	161.4427	165.4991	147.7261	151.3766	195.0772	193.0589	150.6938	117.2994	135.7542	119.0116
ILMN_2743616	2610020H08Rik	72.18367	50.69088	60.81142	58.06661	56.72676	62.32562	88.78909	88.04793	75.80851	69.93647	70.81979	77.9355
ILMN_3065642	2610020H08Rik	120.6672	117.7885	106.2338	91.37334	76.29444	116.06	123.3808	149.9379	126.6024	110.1276	124.5925	116.8592
ILMN_1236169	2610020J05Rik	131.1244	113.348	125.8223	126.2126	140.0285	115.4667	120.281	142.6094	110.2693	108.1921	93.56474	144.285
ILMN_2854659	2610020O08Rik	1637.865	1855.154	1795.016	1797.992	1777.589	1865.445	2506.016	2046.75	1739.705	1721.213	1794.714	1421.598
ILMN_2774618	2610020O08Rik	789.6203	909.2478	810.0212	792.595800000001	795.5213	769.4756	1031.221	911.6069	596.7441	644.7875	642.1755	523.954
ILMN_2716416	2610021A01Rik	47.13248	39.04114	46.91459	48.39618	40.99322	43.83662	75.73661	67.36763	52.0321	64.62706	53.25078	48.73698
ILMN_2731666	2610021I23Rik	47.00769	39.47234	43.00292	41.97362	37.34482	38.7585	69.67345	71.68018	73.12889	60.44305	54.33518	50.08997
ILMN_1218826	2610021J01Rik	47.87071	43.40517	48.28051	49.73908	43.8436	42.30482	62.04968	70.17663	63.20573	64.5926	59.99451	58.25002
ILMN_2737686	2610021K21Rik	129.9802	85.4114	88.17976	78.51836	72.73502	113.2296	233.4353	254.2629	286.3322	154.9581	170.4746	123.5809
ILMN_2921958	2610021K21Rik	71.03316	62.04796	61.31416	61.10281	61.4567	64.90466	99.18243	102.1632	76.88483	82.77136	88.96468	58.02689
ILMN_2660136	2610021K21Rik	163.5345	100.5695	101.1365	91.18542	82.55245	96.35639	253.5446	263.8773	281.2575	138.5482	179.4238	137.3578
ILMN_2555908	2610022G08Rik	64.69575	60.02369	67.83157	71.5026	69.55535	55.65717	96.59118	86.84734	89.1084	71.43356	68.11606	68.31579
ILMN_1252402	2610024B07Rik	1957.647	2813.562	2537.713	2514.499	2655.556	2421.739	3461.485	2183.988	1818.45	1740.188	1657.76	2149.743
ILMN_2431807	2610024E20Rik	3449.156	3799.518	4010.729	4214.475	4389.457	4014.533	3903.939	2176.23	1658.359	2263.313	2092.254	3270.217
ILMN_2599935	2610024G14Rik	639.5123	538.8118	560.734	515.8181	507.0099	610.6151	2089.299	1743.203	1360.346	850.9188	859.8749	680.3766
ILMN_1258552	2610024G14Rik	935.4075	775.5098	721.9409	681.6143	730.1561	919.8782	2915.51	2325.528	1868.18	1432.352	1289.971	946.5027
ILMN_2835461	2610024G14Rik	1736.723	1613.887	1278.076	1260.334	1351.631	1492.196	5836.261	4490.796	3230.015	2456.021	2121.344	1764.198
ILMN_1217466	2610024H22Rik	2371.667	3504.893	2975.651	2687.504	2921.608	2811.793	2563.197	2378.761	1998.629	2404.357	2180.574	2391.997
ILMN_1255611	2610024M03Rik	204.0413	163.6538	157.5142	138.1742	153.5488	132.543	225.4947	222.4365	222.2709	273.0433	237.9387	220.8703
ILMN_2654003	2610024N24Rik	272.6651	242.4327	249.205	210.975	218.1325	229.1299	445.476	386.5724	331.1978	259.3469	250.9864	222.3829
ILMN_2890357	2610027C15Rik	255.8153	188.0161	176.5271	179.0846	186.7733	206.7659	219.4722	218.4709	174.7196	248.6153	193.2662	194.444
ILMN_1225514	2610027F03Rik	57.12536	50.64821	50.4865	53.45565	49.67204	47.64912	80.15337	63.42074	61.59391	69.31647	59.21189	53.01593
ILMN_2750842	2610027L16Rik	283.8188	300.2128	259.9826	209.1313	223.5452	216.8488	527.9506	351.401	280.3358	231.1606	263.8734	214.5613
ILMN_2678513	2610028A01Rik	343.2287	400.6359	419.6691	393.1995	358.428	342.8138	833.5764	624.4774	566.328	338.4993	324.8954	475.3917
ILMN_2700214	2610028E06Rik	58.49804	49.45374	55.91654	50.08074	54.71881	47.86838	92.42797	74.58717	68.61913	82.83831	80.34927	56.59281
ILMN_2549371	2610028F08Rik	111.5327	96.72137	92.58024	94.37508	84.1437	95.75311	154.2578	124.0768	123.0061	137.9939	108.0943	99.7548
ILMN_1256792	2610028H07Rik	2970.982	3533.039	3187.852	3172.699	2933.345	2972.176	4408.952	4109.962	3433.922	3178.186	3335.598	2630.913
ILMN_3005431	2610028H24Rik	52.14067	40.2135	52.2323	52.65908	39.74059	58.72155	69.97327	60.2323	67.32597	71.97208	52.09753	61.11513
ILMN_2673459	2610028H24Rik	63.35237	48.92911	53.13229	52.40827	45.93729	45.29329	87.10209	75.63728	66.35126	76.36121	68.42805	54.57261
ILMN_2834344	2610029G23Rik	115.8703	127.7106	95.81373	86.05633	105.2133	85.05226	137.3091	126.0462	113.0435	109.9809	98.27761	83.50975
ILMN_1257485	2610029G23Rik	4470.773	4297.062	4141.728	4132.041	3772.128	4901.022	10422.06	8349.918	7621.773	6463.777	6166.307	4024.135
ILMN_2605448	2610029G23Rik	50.75241	45.23489	43.6694	51.68506	47.60101	40.69058	67.58713	62.59969	63.2103	74.79742	55.22935	58.06814
ILMN_2686568	2610029I01Rik	60.24019	54.30202	49.38895	64.26394	54.42466	53.85889	82.22736	79.59796	72.79453	100.2654	74.72277	70.57644
ILMN_2543809	2610029J22Rik	137.7433	137.1032	142.1776	138.1916	148.4689	161.7831	335.1195	361.7076	324.2253	228.5948	243.3697	136.5163
ILMN_1241811	2610029K11Rik	407.5945	525.4104	461.2742	426.6994	438.3035	490.3733	309.2339	408.9183	326.3239	409.5086	349.9209	327.9171
ILMN_2440349	2610030H06Rik	48.47489	45.73738	51.81485	50.04264	45.1798	39.07714	76.9276	68.34993	66.98547	66.55075	60.69304	58.45472
ILMN_2521738	2610030H06Rik	3822.995	4240.131	4254.846	4587.842	4091.066	3037.675	5357.56	4050.361	3495.605	3499.108	3615.651	3405.736
ILMN_2480199	2610034B04Rik	54.61434	53.14162	61.04783	61.09513	54.54124	53.6223	97.45308	83.93789	67.80051	80.47488	71.41328	76.16458
ILMN_1242814	2610034B18Rik	71.71565	62.84523	77.92654	74.66608	65.55777	65.58194	163.1293	136.4441	104.7468	81.46297	80.66512	69.99794
ILMN_2612090	2610034E13Rik	210.378	188.0874	216.5914	200.2082	181.1818	187.054	356.1679	417.0995	370.2284	285.0331	280.7824	232.8116
ILMN_2612091	2610034E13Rik	154.8923	140.6026	170.6335	132.6902	146.5159	157.385	229.0837	293.3727	301.2497	235.3793	176.3249	175.1178
ILMN_2772523	2610034E18Rik	46.20274	43.11057	41.77871	44.24933	41.66366	36.74579	77.35523	60.24265	59.6432	66.26659	48.45452	57.75764
ILMN_2980212	2610034M16Rik	87.77073	63.85188	77.36147	76.52775	87.46798	88.13718	104.0756	115.6202	92.80682	104.8438	84.08332	75.86839
ILMN_2456502	2610034M16Rik	43.36695	38.22435	48.71302	43.02366	42.58373	46.51166	72.2247	56.69263	55.1495	61.26996	58.5485	57.62861
ILMN_1226017	2610035D17Rik	507.0183	636.7076	537.12	556.4597	479.8275	551.1395	588.6647	447.9243	525.3284	474.7102	521.5889	608.3575
ILMN_2447362	2610036A22Rik	65.10969	54.8131	55.13402	57.8555	53.05479	53.72591	87.70314	81.04599	69.06115	86.92687	62.09167	66.36184
ILMN_1234604	2610036D13Rik	525.0497	572.4554	546.1317	512.745	438.1458	526.1042	757.630199999999	795.6815	725.8472	604.3506	662.9471	483.7947
ILMN_1214287	2610036E23Rik	47.76149	44.96007	49.62506	47.35242	51.7994	47.33337	74.03806	72.42902	62.13218	80.544	59.69092	55.84711
ILMN_1236062	2610036L11Rik	50.77639	54.17961	46.50418	66.6997	55.14623	55.51624	78.25126	72.82917	65.3639	82.77411	58.26868	54.23993
ILMN_2543929	2610036L11Rik	2601.127	1853.603	1530	1422.565	1333.424	2075.819	7869.554	7522.429	7331.681	3633.935	4644.732	2087.216
ILMN_2495022	2610037D02Rik	72.21526	54.44146	63.31237	64.70652	56.10756	64.44327	119.0326	88.37043	87.09177	76.83692	96.16972	77.48936
ILMN_1216745	2610037M15Rik	55.49529	54.68998	60.54721	61.5948	50.26617	54.73508	80.08747	83.65539	79.30981	70.6628	72.87292	66.1348
ILMN_2421512	2610037P13Rik	447.9322	463.7173	409.5765	384.2802	340.8352	376.2249	484.6667	566.0941	498.8564	399.0051	420.9037	364.2964
ILMN_2427420	2610039C10Rik	63.53418	50.50107	60.21449	39.8084	51.45188	46.34351	88.83707	63.44709	71.53033	69.82409	61.18946	49.76596
ILMN_2913326	2610039C10Rik	1870.192	1241.154	870.3083	834.9544	851.2372	1240.062	7301.496	5223.83	4406.73	2901.657	3311.323	1420.255
ILMN_2488092	2610040L17Rik	76.47799	56.67238	72.73726	82.24838	79.57081	72.61552	96.5513	84.75659	71.50909	88.52161	75.56731	58.78193
ILMN_2588556	2610041B18Rik	119.5552	113.0992	129.8901	129.2505	134.0372	121.1814	148.9952	172.4126	130.2372	140.3066	125.0862	122.7113
ILMN_2544368	2610042F04Rik	192.145	127.8431	162.4453	175.3092	145.4036	148.7154	278.1811	263.2354	252.3454	174.2724	164.23	153.1915
ILMN_3136593	2610042L04Rik	82.18641	89.79601	82.02569	75.23593	91.18297	83.41583	118.6281	94.43327	96.73339	94.31723	73.85928	74.86709
ILMN_3014529	2610042L04Rik	60.51189	41.82243	56.60453	48.26145	53.97794	39.46066	99.15365	77.93411	74.01971	71.08202	64.50415	63.91309
ILMN_3059346	2610042L04Rik	66.791	59.22908	63.42143	57.8835	58.61951	58.54545	109.2392	89.59911	76.88948	64.33409	58.17729	83.72367
ILMN_1255070	2610042O14Rik	86.32381	66.3988	74.75279	73.11364	74.0602	70.71922	86.88478	99.71555	78.66499	97.05877	72.81966	73.17194
ILMN_1260441	2610044O15Rik	131.6961	138.7485	140.84	126.6154	125.7318	109.8196	181.6794	147.7438	156.4255	133.1669	99.06304	104.9086
ILMN_1252490	2610101N10Rik	1732.494	2029.492	1575.766	1541.844	1608.249	1554.299	2560.996	2210.584	1735.188	1492.52	1616.981	1034.804
ILMN_2719131	2610101N10Rik	149.8379	144.4411	130.808	132.1055	131.6535	82.0639	267.7236	203.2188	168.4777	167.2415	130.268	120.9818
ILMN_2585167	2610103J23Rik	52.96323	50.84793	53.95478	48.56007	47.52462	45.78235	68.63456	66.09483	71.8558	61.34622	57.02686	57.07828
ILMN_2701562	2610103J23Rik	2102.565	2428.241	1717.433	1816.116	1729.917	1893.682	3723.82	2560.488	1691.269	1922.418	1720.592	1709.829
ILMN_2420119	2610103J23Rik	256.2543	382.2624	363.2979	370.2423	374.3188	330.2466	395.1982	297.2902	240.0549	251.0007	241.7544	236.3558
ILMN_2546676	2610103J23Rik	92.41758	78.23189	86.2075	88.89035	77.33274	91.38628	117.8993	87.29867	95.77206	86.14147	79.93649	74.07613
ILMN_1224202	2610103N14Rik	50.06701	49.58633	53.25985	48.66946	39.58968	51.59019	80.16801	62.37993	58.76912	70.03645	53.00885	54.80965
ILMN_1240605	2610104A14Rik	58.65277	47.40204	45.03517	54.36765	44.73302	46.70265	82.305	74.21957	72.72769	61.06768	66.40188	56.9232
ILMN_3089931	2610109H07Rik	81.11861	76.56282	78.90249	86.27505	78.70647	81.20543	139.7601	105.8222	95.10087	135.5725	98.74007	82.0952
ILMN_3018201	2610109H07Rik	60.83373	44.11687	54.11469	60.14153	50.43728	54.77638	96.69558	77.7761	77.19456	73.16766	55.60221	66.49905
ILMN_1220583	2610109H07Rik	90.57303	83.73646	86.21199	71.08965	101.2045	80.58718	106.7924	90.54788	108.2237	125.3184	89.4523	148.8317
ILMN_1258929	2610110G12Rik	209.2286	197.4359	176.1669	172.7234	145.0815	176.6084	213.4544	241.6169	175.7336	241.0611	234.8305	168.6972
ILMN_2605041	2610200G18Rik	288.8495	236.3993	289.542	250.5812	229.5696	229.365	527.8256	540.1519	417.586	464.5276	422.7765	228.4561
ILMN_1222365	2610200O14Rik	415.2409	372.2916	368.429	426.872	373.4183	385.6078	699.7827	1019.472	873.2368	464.4003	564.9003	465.651
ILMN_2512881	2610202A04Rik	70.02542	55.59184	70.21347	53.73916	57.67664	48.64923	89.18823	81.82854	74.03412	70.0481	72.41213	72.44903
ILMN_1224840	2610202E01Rik	181.1533	154.8636	193.8951	194.26	223.6921	177.9463	158.2026	222.0676	185.6956	173.5973	169.0162	193.9461
ILMN_1247962	2610203C20Rik	58.21158	61.90125	58.74852	59.56852	55.73867	60.50598	76.38574	92.59872	63.7007	74.06188	68.45687	56.56613
ILMN_2461487	2610203C22Rik	69.13097	65.46535	65.44974	60.38564	64.99245	76.65997	107.0673	94.35232	91.76411	110.0967	95.75992	63.00602
ILMN_2763888	2610204G22Rik	60.9479	59.06076	61.89083	60.06337	56.41726	61.14501	85.50111	79.92865	66.91906	74.70268	68.20867	82.73405
ILMN_1234386	2610204G22Rik	64.78492	58.89659	69.15058	59.25755	57.29075	60.56405	91.14572	80.60266	72.46826	71.42249	75.21409	69.74016
ILMN_2810443	2610204K14Rik	345.1	487.6644	411.285	413.8249	398.0894	436.6749	455.0879	461.1632	410.3992	394.1775	386.3602	318.8574
ILMN_2706057	2610204L23Rik	2552.325	2922.808	2606.597	2498.188	1962.112	2595.483	3707.063	3706.605	2742.216	2249.457	2103.625	2717.032
ILMN_1230634	2610204M08Rik	51.17467	43.46811	52.75277	55.60695	56.82676	50.01312	80.8838	84.60832	79.28761	84.10758	65.72271	69.68497
ILMN_2749595	2610204M08Rik	421.239	452.4596	453.4604	383.8738	420.0102	536.9507	555.7357	607.7682	530.4898	562.973	557.3962	408.7872
ILMN_1235178	2610205L13Rik	67.5573	61.5113	54.88978	54.23383	58.95831	58.85455	83.17924	74.94494	75.59694	72.41509	64.98591	63.45913
ILMN_2706739	2610206C17Rik	42.72297	37.79014	49.94657	46.77974	47.73165	46.43583	74.65665	59.21793	57.12898	65.61784	60.47179	44.37537
ILMN_2505123	2610206C24Rik	55.97152	39.59376	53.72784	49.82141	49.17778	41.71786	70.93675	52.81403	69.81319	69.22503	57.6908	55.28407
ILMN_1254093	2610206P12Rik	79.8791	84.96409	100.4237	98.04079	105.4975	93.57212	117.2488	97.83729	102.9678	103.478	80.50349	90.78957
ILMN_1250391	2610207F23Rik	51.35159	47.00091	59.3102	59.58738	61.36622	49.98835	80.39613	70.70863	63.33218	78.49854	68.94561	54.97857
ILMN_2507446	2610207I05Rik	44.62216	41.72419	47.72518	43.45494	44.39914	42.51052	70.92304	56.0384	55.32444	70.33559	66.30068	52.94599
ILMN_2930057	2610207I05Rik	2124.619	2845.983	3048.199	3218.543	3273.215	2914.422	2424.843	2371.316	1619.219	2042.546	1946.599	2341.528
ILMN_2451627	2610207I05Rik	60.83921	49.35955	57.77621	56.31195	54.9124	48.70771	66.96653	77.61365	70.64836	77.95868	60.13762	58.91687
ILMN_2498580	2610207I05Rik	45.47624	37.30185	47.35787	44.62349	39.48788	43.27782	67.93509	58.14114	64.70191	67.8604	54.7544	59.51509
ILMN_1257239	2610207I05Rik	125.1309	143.4435	120.7717	119.3397	114.4235	81.39697	150.2532	132.7643	117.1953	112.855	108.4059	135.6208
ILMN_2622208	2610207P08Rik	1553.42	1258.178	984.8928	1169.824	1039.483	1118.529	2638.523	2272.298	2055.819	1557.196	1479.979	1147.769
ILMN_3104094	2610208M17Rik	4165.173	3718.394	3903.643	3688.902	3971.169	3825.746	5972.064	5915.035	5111.826	4097.758	4245.647	3824.485
[truncated: 43,282 more rows]
